# Supplementary material for: Temporal changes in soil carbon and nitrogen in response to grazing management and vegetation cover in south-eastern Australia
Source: PLoS One. 2026 Feb 6;21(2):e0342006. doi: 10.1371/journal.pone.0342006 (PMC12880676; doi:10.1371/journal.pone.0342006)
Supplement: S1 Data — (XLSX) [file pone.0342006.s007.xlsx]

## Sheet: Sheet1
Year	Farm_Code	Location_Code	Depth	Sample	TC	TN	Period	SiteCode	Treatment	Basic.Geology.Type	rainfall_1_year	rainfall_3_years	rainfall_5_years	frac_cover	tree.cover	SurveyYear_frac_rain_tree_cover	SurveyYear	platefallmean	Total_saplings	Log_length	GroundCoverExotic	GroundCoverNative	Stems5_50cm	StemsGT50cm	SurveyYear_veg	TWI	GroundCover	CNR
2011	F1	L1	0-5	1	4.2763	0.3867	Early	F1L1	Exclusion	Mafic	684	2103	3247	95.4945	0	2011	2012	25.3	0	7	29	120	0	0	2012	3.427	149	11.0584
2011	F1	L1	0-5	2	6.8395	0.5504	Early	F1L1	Exclusion	Mafic	684	2103	3247	95.4945	0	2011	2012	25.3	0	7	29	120	0	0	2012	3.427	149	12.4264
2011	F1	L1	0-5	3	3.7579	0.3281	Early	F1L1	Exclusion	Mafic	684	2103	3247	95.4945	0	2011	2012	25.3	0	7	29	120	0	0	2012	3.427	149	11.4535
2011	F1	L1	5-10	1	2.6235	0.2275	Early	F1L1	Exclusion	Mafic	684	2103	3247	95.4945	0	2011	2012	25.3	0	7	29	120	0	0	2012	3.427	149	11.5319
2011	F1	L1	5-10	2	3.8742	0.2999	Early	F1L1	Exclusion	Mafic	684	2103	3247	95.4945	0	2011	2012	25.3	0	7	29	120	0	0	2012	3.427	149	12.9183
2011	F1	L1	5-10	3	2.2407	0.1863	Early	F1L1	Exclusion	Mafic	684	2103	3247	95.4945	0	2011	2012	25.3	0	7	29	120	0	0	2012	3.427	149	12.0274
2011	F1	L2	0-5	1	4.5009	0.3988	Early	F1L2	Rotational	Felsic Sedimentary	684	2103	3247	95.2048	0.2	2011	2012	29.1053	0	5	80	92	1	1	2012	2.384	172	11.2861
2011	F1	L2	0-5	2	6.3249	0.5256	Early	F1L2	Rotational	Felsic Sedimentary	684	2103	3247	95.2048	0.2	2011	2012	29.1053	0	5	80	92	1	1	2012	2.384	172	12.0337
2011	F1	L2	0-5	3	3.2292	0.2979	Early	F1L2	Rotational	Felsic Sedimentary	684	2103	3247	95.2048	0.2	2011	2012	29.1053	0	5	80	92	1	1	2012	2.384	172	10.8399
2011	F1	L2	5-10	1	1.8923	0.1678	Early	F1L2	Rotational	Felsic Sedimentary	684	2103	3247	95.2048	0.2	2011	2012	29.1053	0	5	80	92	1	1	2012	2.384	172	11.2771
2011	F1	L2	5-10	2	3.5247	0.2776	Early	F1L2	Rotational	Felsic Sedimentary	684	2103	3247	95.2048	0.2	2011	2012	29.1053	0	5	80	92	1	1	2012	2.384	172	12.697
2011	F1	L2	5-10	3	2.3027	0.1995	Early	F1L2	Rotational	Felsic Sedimentary	684	2103	3247	95.2048	0.2	2011	2012	29.1053	0	5	80	92	1	1	2012	2.384	172	11.5424
2011	F1	L3	0-5	1	4.027	0.3375	Early	F1L3	Rotational	Felsic Sedimentary	684	2103	3247	94.2437	0	2011	2012	31.9	0	0	42	99	0	1	2012	2.945	141	11.9319
2011	F1	L3	0-5	2	5.0155	0.4288	Early	F1L3	Rotational	Felsic Sedimentary	684	2103	3247	94.2437	0	2011	2012	31.9	0	0	42	99	0	1	2012	2.945	141	11.6966
2011	F1	L3	0-5	3	4.3813	0.3966	Early	F1L3	Rotational	Felsic Sedimentary	684	2103	3247	94.2437	0	2011	2012	31.9	0	0	42	99	0	1	2012	2.945	141	11.0472
2011	F1	L3	5-10	1	2.0342	0.1646	Early	F1L3	Rotational	Felsic Sedimentary	684	2103	3247	94.2437	0	2011	2012	31.9	0	0	42	99	0	1	2012	2.945	141	12.3584
2011	F1	L3	5-10	2	3.0201	0.2555	Early	F1L3	Rotational	Felsic Sedimentary	684	2103	3247	94.2437	0	2011	2012	31.9	0	0	42	99	0	1	2012	2.945	141	11.8204
2011	F1	L3	5-10	3	1.9182	0.1686	Early	F1L3	Rotational	Felsic Sedimentary	684	2103	3247	94.2437	0	2011	2012	31.9	0	0	42	99	0	1	2012	2.945	141	11.3772
2011	F1	L4	0-5	1	2.455	0.2216	Early	F1L4	Rotational	Felsic Sedimentary	684	2103	3247	95.439	10	2011	2012	27.05	0	0	55	121	0	0	2012	2.572	176	11.0785
2011	F1	L4	0-5	2	3.0749	0.2882	Early	F1L4	Rotational	Felsic Sedimentary	684	2103	3247	95.439	10	2011	2012	27.05	0	0	55	121	0	0	2012	2.572	176	10.6693
2011	F1	L4	0-5	3	2.9974	0.2799	Early	F1L4	Rotational	Felsic Sedimentary	684	2103	3247	95.439	10	2011	2012	27.05	0	0	55	121	0	0	2012	2.572	176	10.7088
2011	F1	L4	5-10	1	1.6168	0.1472	Early	F1L4	Rotational	Felsic Sedimentary	684	2103	3247	95.439	10	2011	2012	27.05	0	0	55	121	0	0	2012	2.572	176	10.9837
2011	F1	L4	5-10	2	1.774	0.164	Early	F1L4	Rotational	Felsic Sedimentary	684	2103	3247	95.439	10	2011	2012	27.05	0	0	55	121	0	0	2012	2.572	176	10.8171
2011	F1	L4	5-10	3	1.53	0.1359	Early	F1L4	Rotational	Felsic Sedimentary	684	2103	3247	95.439	10	2011	2012	27.05	0	0	55	121	0	0	2012	2.572	176	11.2583
2011	F2	L5	0-5	1	3.2102	0.2292	Early	F2L5	Continuous	Felsic	749	2375	3699	94.8829	0.75	2011	2012	7.95	6	122	58	90	76	2	2012	3.228	148	14.0061
2011	F2	L5	0-5	2	2.1882	0.1583	Early	F2L5	Continuous	Felsic	749	2375	3699	94.8829	0.75	2011	2012	7.95	6	122	58	90	76	2	2012	3.228	148	13.8231
2011	F2	L5	0-5	3	2.594	0.1792	Early	F2L5	Continuous	Felsic	749	2375	3699	94.8829	0.75	2011	2012	7.95	6	122	58	90	76	2	2012	3.228	148	14.4754
2011	F2	L5	5-10	1	1.2403	0.0866	Early	F2L5	Continuous	Felsic	749	2375	3699	94.8829	0.75	2011	2012	7.95	6	122	58	90	76	2	2012	3.228	148	14.3222
2011	F2	L5	5-10	2	0.6334	0.0474	Early	F2L5	Continuous	Felsic	749	2375	3699	94.8829	0.75	2011	2012	7.95	6	122	58	90	76	2	2012	3.228	148	13.3629
2011	F2	L5	5-10	3	0.9914	0.0744	Early	F2L5	Continuous	Felsic	749	2375	3699	94.8829	0.75	2011	2012	7.95	6	122	58	90	76	2	2012	3.228	148	13.3253
2011	F2	L6	0-5	1	3.3285	0.2438	Early	F2L6	Continuous	Felsic	749	2375	3699	94.1608	0.5	2011	2012	16.775	0	28	80	95	13	4	2012	1.904	175	13.6526
2011	F2	L6	0-5	2	4.7434	0.3907	Early	F2L6	Continuous	Felsic	749	2375	3699	94.1608	0.5	2011	2012	16.775	0	28	80	95	13	4	2012	1.904	175	12.1408
2011	F2	L6	0-5	3	4.3402	0.3378	Early	F2L6	Continuous	Felsic	749	2375	3699	94.1608	0.5	2011	2012	16.775	0	28	80	95	13	4	2012	1.904	175	12.8484
2011	F2	L6	5-10	1	0.8837	0.0584	Early	F2L6	Continuous	Felsic	749	2375	3699	94.1608	0.5	2011	2012	16.775	0	28	80	95	13	4	2012	1.904	175	15.1318
2011	F2	L6	5-10	2	1.3525	0.1036	Early	F2L6	Continuous	Felsic	749	2375	3699	94.1608	0.5	2011	2012	16.775	0	28	80	95	13	4	2012	1.904	175	13.055
2011	F2	L6	5-10	3	1.1973	0.0936	Early	F2L6	Continuous	Felsic	749	2375	3699	94.1608	0.5	2011	2012	16.775	0	28	80	95	13	4	2012	1.904	175	12.7917
2011	F2	L1	0-5	1	4.1566	0.2535	Early	F2L1	Exclusion	Felsic	749	2375	3699	96.6914	1	2011	2012	10.825	767	71	45	155	85	3	2012	4.636	200	16.3968
2011	F2	L1	0-5	2	2.9359	0.183	Early	F2L1	Exclusion	Felsic	749	2375	3699	96.6914	1	2011	2012	10.825	767	71	45	155	85	3	2012	4.636	200	16.0432
2011	F2	L1	0-5	3	2.0854	0.1253	Early	F2L1	Exclusion	Felsic	749	2375	3699	96.6914	1	2011	2012	10.825	767	71	45	155	85	3	2012	4.636	200	16.6433
2011	F2	L1	5-10	1	1.4359	0.0809	Early	F2L1	Exclusion	Felsic	749	2375	3699	96.6914	1	2011	2012	10.825	767	71	45	155	85	3	2012	4.636	200	17.7491
2011	F2	L1	5-10	2	1.0266	0.0653	Early	F2L1	Exclusion	Felsic	749	2375	3699	96.6914	1	2011	2012	10.825	767	71	45	155	85	3	2012	4.636	200	15.7213
2011	F2	L1	5-10	3	0.7032	0.0405	Early	F2L1	Exclusion	Felsic	749	2375	3699	96.6914	1	2011	2012	10.825	767	71	45	155	85	3	2012	4.636	200	17.363
2011	F2	L2	0-5	1	3.0994	0.1767	Early	F2L2	Rotational	Felsic	749	2375	3699	95.465	1	2011	2012	12.8947	22	58	5	148	54	1	2012	2.86	153	17.5405
2011	F2	L2	0-5	2	3.0249	0.1695	Early	F2L2	Rotational	Felsic	749	2375	3699	95.465	1	2011	2012	12.8947	22	58	5	148	54	1	2012	2.86	153	17.846
2011	F2	L2	0-5	3	1.5123	0.0927	Early	F2L2	Rotational	Felsic	749	2375	3699	95.465	1	2011	2012	12.8947	22	58	5	148	54	1	2012	2.86	153	16.3139
2011	F2	L2	5-10	1	0.95	0.0511	Early	F2L2	Rotational	Felsic	749	2375	3699	95.465	1	2011	2012	12.8947	22	58	5	148	54	1	2012	2.86	153	18.591
2011	F2	L2	5-10	2	0.9315	0.0428	Early	F2L2	Rotational	Felsic	749	2375	3699	95.465	1	2011	2012	12.8947	22	58	5	148	54	1	2012	2.86	153	21.764
2011	F2	L2	5-10	3	0.5909	0.0328	Early	F2L2	Rotational	Felsic	749	2375	3699	95.465	1	2011	2012	12.8947	22	58	5	148	54	1	2012	2.86	153	18.0152
2011	F3	L5	0-5	1	3.2605	0.248	Early	F3L5	Continuous	Felsic	652	2132	3221	96.0084	0	2011	2012	7.05	0	26	36	44	2	3	2012	5.994	80	13.1472
2011	F3	L5	0-5	2	3.4072	0.2878	Early	F3L5	Continuous	Felsic	652	2132	3221	96.0084	0	2011	2012	7.05	0	26	36	44	2	3	2012	5.994	80	11.8388
2011	F3	L5	0-5	3	1.2429	0.1119	Early	F3L5	Continuous	Felsic	652	2132	3221	96.0084	0	2011	2012	7.05	0	26	36	44	2	3	2012	5.994	80	11.1072
2011	F3	L5	5-10	1	1.2468	0.0921	Early	F3L5	Continuous	Felsic	652	2132	3221	96.0084	0	2011	2012	7.05	0	26	36	44	2	3	2012	5.994	80	13.5375
2011	F3	L5	5-10	2	1.829	0.1489	Early	F3L5	Continuous	Felsic	652	2132	3221	96.0084	0	2011	2012	7.05	0	26	36	44	2	3	2012	5.994	80	12.2834
2011	F3	L5	5-10	3	0.5517	0.0509	Early	F3L5	Continuous	Felsic	652	2132	3221	96.0084	0	2011	2012	7.05	0	26	36	44	2	3	2012	5.994	80	10.8389
2011	F3	L6	0-5	1	1.3783	0.1138	Early	F3L6	Continuous	Felsic	652	2132	3221	96.0421	15	2011	2012	30.1842	0	0	10	109	0	0	2012	1.151	119	12.1116
2011	F3	L6	0-5	2	1.6845	0.138	Early	F3L6	Continuous	Felsic	652	2132	3221	96.0421	15	2011	2012	30.1842	0	0	10	109	0	0	2012	1.151	119	12.2065
2011	F3	L6	0-5	3	2.0243	0.1686	Early	F3L6	Continuous	Felsic	652	2132	3221	96.0421	15	2011	2012	30.1842	0	0	10	109	0	0	2012	1.151	119	12.0065
2011	F3	L6	5-10	1	0.5313	0.0397	Early	F3L6	Continuous	Felsic	652	2132	3221	96.0421	15	2011	2012	30.1842	0	0	10	109	0	0	2012	1.151	119	13.3829
2011	F3	L6	5-10	2	0.5887	0.0423	Early	F3L6	Continuous	Felsic	652	2132	3221	96.0421	15	2011	2012	30.1842	0	0	10	109	0	0	2012	1.151	119	13.9173
2011	F3	L6	5-10	3	0.8243	0.06	Early	F3L6	Continuous	Felsic	652	2132	3221	96.0421	15	2011	2012	30.1842	0	0	10	109	0	0	2012	1.151	119	13.7383
2011	F3	L1	0-5	1	1.6356	0.1293	Early	F3L1	Exclusion	Felsic	652	2132	3221	96.1764	50	2011	2012	29.15	1	0	14	98	0	0	2012	-0.178	112	12.6497
2011	F3	L1	0-5	2	1.3759	0.1053	Early	F3L1	Exclusion	Felsic	652	2132	3221	96.1764	50	2011	2012	29.15	1	0	14	98	0	0	2012	-0.178	112	13.0665
2011	F3	L1	0-5	3	1.4351	0.1136	Early	F3L1	Exclusion	Felsic	652	2132	3221	96.1764	50	2011	2012	29.15	1	0	14	98	0	0	2012	-0.178	112	12.6329
2011	F3	L1	5-10	1	0.8777	0.0599	Early	F3L1	Exclusion	Felsic	652	2132	3221	96.1764	50	2011	2012	29.15	1	0	14	98	0	0	2012	-0.178	112	14.6528
2011	F3	L1	5-10	2	1.014	0.0698	Early	F3L1	Exclusion	Felsic	652	2132	3221	96.1764	50	2011	2012	29.15	1	0	14	98	0	0	2012	-0.178	112	14.5272
2011	F3	L1	5-10	3	0.9249	0.0733	Early	F3L1	Exclusion	Felsic	652	2132	3221	96.1764	50	2011	2012	29.15	1	0	14	98	0	0	2012	-0.178	112	12.618
2011	F3	L2	0-5	1	1.9207	0.1454	Early	F3L2	Rotational	Felsic	652	2132	3221	95.2445	75	2011	2012	24.7105	0	28	0	82	8	3	2012	1.912	82	13.2098
2011	F3	L2	0-5	2	1.2309	0.0987	Early	F3L2	Rotational	Felsic	652	2132	3221	95.2445	75	2011	2012	24.7105	0	28	0	82	8	3	2012	1.912	82	12.4711
2011	F3	L2	0-5	3	1.3539	0.0978	Early	F3L2	Rotational	Felsic	652	2132	3221	95.2445	75	2011	2012	24.7105	0	28	0	82	8	3	2012	1.912	82	13.8436
2011	F3	L2	5-10	1	0.6305	0.0459	Early	F3L2	Rotational	Felsic	652	2132	3221	95.2445	75	2011	2012	24.7105	0	28	0	82	8	3	2012	1.912	82	13.7364
2011	F3	L2	5-10	2	0.4488	0.0308	Early	F3L2	Rotational	Felsic	652	2132	3221	95.2445	75	2011	2012	24.7105	0	28	0	82	8	3	2012	1.912	82	14.5714
2011	F3	L2	5-10	3	0.4349	0.029	Early	F3L2	Rotational	Felsic	652	2132	3221	95.2445	75	2011	2012	24.7105	0	28	0	82	8	3	2012	1.912	82	14.9966
2011	F4	L7	0-5	1	4.8501	0.3673	Early	F4L7	Continuous	Felsic	695	2338	3547	95.1114	25	2011	2012	6.775	0	59	15	59	6	8	2012	2.462	74	13.2047
2011	F4	L7	0-5	2	2.427	0.1903	Early	F4L7	Continuous	Felsic	695	2338	3547	95.1114	25	2011	2012	6.775	0	59	15	59	6	8	2012	2.462	74	12.7535
2011	F4	L7	0-5	3	4.4046	0.3079	Early	F4L7	Continuous	Felsic	695	2338	3547	95.1114	25	2011	2012	6.775	0	59	15	59	6	8	2012	2.462	74	14.3053
2011	F4	L7	5-10	1	1.7033	0.139	Early	F4L7	Continuous	Felsic	695	2338	3547	95.1114	25	2011	2012	6.775	0	59	15	59	6	8	2012	2.462	74	12.254
2011	F4	L7	5-10	2	1.1192	0.0764	Early	F4L7	Continuous	Felsic	695	2338	3547	95.1114	25	2011	2012	6.775	0	59	15	59	6	8	2012	2.462	74	14.6492
2011	F4	L7	5-10	3	1.3001	0.1082	Early	F4L7	Continuous	Felsic	695	2338	3547	95.1114	25	2011	2012	6.775	0	59	15	59	6	8	2012	2.462	74	12.0157
2011	F4	L2	0-5	1	4.0923	0.2984	Early	F4L2	Rotational	Felsic	695	2338	3547	93.6126	15	2011	2012	7.35	3	8	23	49	24	2	2012	4.555	72	13.7141
2011	F4	L2	0-5	2	2.6836	0.2007	Early	F4L2	Rotational	Felsic	695	2338	3547	93.6126	15	2011	2012	7.35	3	8	23	49	24	2	2012	4.555	72	13.3712
2011	F4	L2	0-5	3	2.0384	0.1689	Early	F4L2	Rotational	Felsic	695	2338	3547	93.6126	15	2011	2012	7.35	3	8	23	49	24	2	2012	4.555	72	12.0687
2011	F4	L2	5-10	1	1.4249	0.1169	Early	F4L2	Rotational	Felsic	695	2338	3547	93.6126	15	2011	2012	7.35	3	8	23	49	24	2	2012	4.555	72	12.1891
2011	F4	L2	5-10	2	1.2059	0.0945	Early	F4L2	Rotational	Felsic	695	2338	3547	93.6126	15	2011	2012	7.35	3	8	23	49	24	2	2012	4.555	72	12.7608
2011	F4	L2	5-10	3	0.7767	0.0632	Early	F4L2	Rotational	Felsic	695	2338	3547	93.6126	15	2011	2012	7.35	3	8	23	49	24	2	2012	4.555	72	12.2896
2011	F5	L2	0-5	1	4.3543	0.3259	Early	F5L2	Rotational	Felsic	681	2295	3479	96.1664	15	2011	2012	28.725	0	1	43	77	0	0	2012	1.575	120	13.3608
2011	F5	L2	0-5	2	5.1202	0.3371	Early	F5L2	Rotational	Felsic	681	2295	3479	96.1664	15	2011	2012	28.725	0	1	43	77	0	0	2012	1.575	120	15.189
2011	F5	L2	0-5	3	5.7284	0.4032	Early	F5L2	Rotational	Felsic	681	2295	3479	96.1664	15	2011	2012	28.725	0	1	43	77	0	0	2012	1.575	120	14.2073
2011	F5	L2	5-10	1	2.0839	0.136	Early	F5L2	Rotational	Felsic	681	2295	3479	96.1664	15	2011	2012	28.725	0	1	43	77	0	0	2012	1.575	120	15.3228
2011	F5	L2	5-10	2	2.8848	0.1755	Early	F5L2	Rotational	Felsic	681	2295	3479	96.1664	15	2011	2012	28.725	0	1	43	77	0	0	2012	1.575	120	16.4376
2011	F5	L2	5-10	3	2.1246	0.1248	Early	F5L2	Rotational	Felsic	681	2295	3479	96.1664	15	2011	2012	28.725	0	1	43	77	0	0	2012	1.575	120	17.024
2011	F5	L3	0-5	1	3.9318	0.3007	Early	F5L3	Rotational	Felsic	681	2295	3479	93.587	10	2011	2012	12.325	0	13	41	35	1	2	2012	2.392	76	13.0755
2011	F5	L3	0-5	2	4.3413	0.3557	Early	F5L3	Rotational	Felsic	681	2295	3479	93.587	10	2011	2012	12.325	0	13	41	35	1	2	2012	2.392	76	12.2049
2011	F5	L3	0-5	3	3.1702	0.26	Early	F5L3	Rotational	Felsic	681	2295	3479	93.587	10	2011	2012	12.325	0	13	41	35	1	2	2012	2.392	76	12.1931
2011	F5	L3	5-10	1	1.372	0.1054	Early	F5L3	Rotational	Felsic	681	2295	3479	93.587	10	2011	2012	12.325	0	13	41	35	1	2	2012	2.392	76	13.0171
2011	F5	L3	5-10	2	1.2942	0.1088	Early	F5L3	Rotational	Felsic	681	2295	3479	93.587	10	2011	2012	12.325	0	13	41	35	1	2	2012	2.392	76	11.8952
2011	F5	L3	5-10	3	1.1377	0.0892	Early	F5L3	Rotational	Felsic	681	2295	3479	93.587	10	2011	2012	12.325	0	13	41	35	1	2	2012	2.392	76	12.7545
2011	F5	L4	0-5	1	2.606	0.2037	Early	F5L4	Rotational	Felsic	681	2295	3479	95.0458	15	2011	2012	15.4	8	0	19	89	9	0	2012	1.352	108	12.7933
2011	F5	L4	0-5	2	2.9315	0.2161	Early	F5L4	Rotational	Felsic	681	2295	3479	95.0458	15	2011	2012	15.4	8	0	19	89	9	0	2012	1.352	108	13.5655
2011	F5	L4	0-5	3	2.7131	0.2225	Early	F5L4	Rotational	Felsic	681	2295	3479	95.0458	15	2011	2012	15.4	8	0	19	89	9	0	2012	1.352	108	12.1937
2011	F5	L4	5-10	1	1.1728	0.0764	Early	F5L4	Rotational	Felsic	681	2295	3479	95.0458	15	2011	2012	15.4	8	0	19	89	9	0	2012	1.352	108	15.3508
2011	F5	L4	5-10	2	1.3553	0.0893	Early	F5L4	Rotational	Felsic	681	2295	3479	95.0458	15	2011	2012	15.4	8	0	19	89	9	0	2012	1.352	108	15.1769
2011	F5	L4	5-10	3	1.0456	0.0704	Early	F5L4	Rotational	Felsic	681	2295	3479	95.0458	15	2011	2012	15.4	8	0	19	89	9	0	2012	1.352	108	14.8523
2011	F6	L7	0-5	1	3.0529	0.2554	Early	F6L7	Continuous	Felsic	733	2298	3602	93.0757	20	2011	2012	12.8	1	23	47	116	7	0	2012	0.471	163	11.9534
2011	F6	L7	0-5	2	3.1155	0.252	Early	F6L7	Continuous	Felsic	733	2298	3602	93.0757	20	2011	2012	12.8	1	23	47	116	7	0	2012	0.471	163	12.3631
2011	F6	L7	0-5	3	4.5158	0.3216	Early	F6L7	Continuous	Felsic	733	2298	3602	93.0757	20	2011	2012	12.8	1	23	47	116	7	0	2012	0.471	163	14.0417
2011	F6	L7	5-10	1	1.2124	0.1099	Early	F6L7	Continuous	Felsic	733	2298	3602	93.0757	20	2011	2012	12.8	1	23	47	116	7	0	2012	0.471	163	11.0318
2011	F6	L7	5-10	2	1.0647	0.0913	Early	F6L7	Continuous	Felsic	733	2298	3602	93.0757	20	2011	2012	12.8	1	23	47	116	7	0	2012	0.471	163	11.6616
2011	F6	L7	5-10	3	1.288	0.0971	Early	F6L7	Continuous	Felsic	733	2298	3602	93.0757	20	2011	2012	12.8	1	23	47	116	7	0	2012	0.471	163	13.2647
2011	F6	L1	0-5	1	2.7931	0.2076	Early	F6L1	Exclusion	Felsic Sedimentary	733	2298	3602	93.8085	15	2011	2012	8.75	1	149	57	121	33	0	2012	1.334	178	13.4542
2011	F6	L1	0-5	2	2.7441	0.2055	Early	F6L1	Exclusion	Felsic Sedimentary	733	2298	3602	93.8085	15	2011	2012	8.75	1	149	57	121	33	0	2012	1.334	178	13.3533
2011	F6	L1	0-5	3	2.0679	0.1513	Early	F6L1	Exclusion	Felsic Sedimentary	733	2298	3602	93.8085	15	2011	2012	8.75	1	149	57	121	33	0	2012	1.334	178	13.6675
2011	F6	L1	5-10	1	2.8222	0.1487	Early	F6L1	Exclusion	Felsic Sedimentary	733	2298	3602	93.8085	15	2011	2012	8.75	1	149	57	121	33	0	2012	1.334	178	18.9792
2011	F6	L1	5-10	2	1.0105	0.0824	Early	F6L1	Exclusion	Felsic Sedimentary	733	2298	3602	93.8085	15	2011	2012	8.75	1	149	57	121	33	0	2012	1.334	178	12.2633
2011	F6	L1	5-10	3	1.1557	0.0856	Early	F6L1	Exclusion	Felsic Sedimentary	733	2298	3602	93.8085	15	2011	2012	8.75	1	149	57	121	33	0	2012	1.334	178	13.5012
2011	F6	L2	0-5	1	2.9891	0.2431	Early	F6L2	Rotational	Felsic Sedimentary	733	2298	3602	94.2658	20	2011	2012	11.75	1	36	32	125	13	0	2012	2.033	157	12.2958
2011	F6	L2	0-5	2	3.2586	0.266	Early	F6L2	Rotational	Felsic Sedimentary	733	2298	3602	94.2658	20	2011	2012	11.75	1	36	32	125	13	0	2012	2.033	157	12.2504
2011	F6	L2	0-5	3	3.2206	0.2368	Early	F6L2	Rotational	Felsic Sedimentary	733	2298	3602	94.2658	20	2011	2012	11.75	1	36	32	125	13	0	2012	2.033	157	13.6005
2011	F6	L2	5-10	1	1.294	0.0956	Early	F6L2	Rotational	Felsic Sedimentary	733	2298	3602	94.2658	20	2011	2012	11.75	1	36	32	125	13	0	2012	2.033	157	13.5356
2011	F6	L2	5-10	2	1.8521	0.1329	Early	F6L2	Rotational	Felsic Sedimentary	733	2298	3602	94.2658	20	2011	2012	11.75	1	36	32	125	13	0	2012	2.033	157	13.936
2011	F6	L2	5-10	3	1.4377	0.1049	Early	F6L2	Rotational	Felsic Sedimentary	733	2298	3602	94.2658	20	2011	2012	11.75	1	36	32	125	13	0	2012	2.033	157	13.7054
2011	F7	L1	0-5	1	2.6169	0.1656	Early	F7L1	Exclusion	Felsic	727	2339	3443	94.4263	5	2011	2012	12.8947	10	5	20	95	8	5	2012	3.23	115	15.8025
2011	F7	L1	0-5	2	1.4079	0.0836	Early	F7L1	Exclusion	Felsic	727	2339	3443	94.4263	5	2011	2012	12.8947	10	5	20	95	8	5	2012	3.23	115	16.8409
2011	F7	L1	0-5	3	2.5926	0.1643	Early	F7L1	Exclusion	Felsic	727	2339	3443	94.4263	5	2011	2012	12.8947	10	5	20	95	8	5	2012	3.23	115	15.7797
2011	F7	L1	5-10	1	0.9747	0.0633	Early	F7L1	Exclusion	Felsic	727	2339	3443	94.4263	5	2011	2012	12.8947	10	5	20	95	8	5	2012	3.23	115	15.3981
2011	F7	L1	5-10	2	0.7759	0.0459	Early	F7L1	Exclusion	Felsic	727	2339	3443	94.4263	5	2011	2012	12.8947	10	5	20	95	8	5	2012	3.23	115	16.9041
2011	F7	L1	5-10	3	1.3102	0.0848	Early	F7L1	Exclusion	Felsic	727	2339	3443	94.4263	5	2011	2012	12.8947	10	5	20	95	8	5	2012	3.23	115	15.4505
2011	F7	L2	0-5	1	3.0141	0.2123	Early	F7L2	Rotational	Felsic	727	2339	3443	94.314	60	2011	2012	8.02778	53	129	10	68	35	4	2012	1.726	78	14.1974
2011	F7	L2	0-5	2	2.67	0.1849	Early	F7L2	Rotational	Felsic	727	2339	3443	94.314	60	2011	2012	8.02778	53	129	10	68	35	4	2012	1.726	78	14.4402
2011	F7	L2	0-5	3	1.9817	0.1343	Early	F7L2	Rotational	Felsic	727	2339	3443	94.314	60	2011	2012	8.02778	53	129	10	68	35	4	2012	1.726	78	14.7558
2011	F7	L2	5-10	1	1.1211	0.0815	Early	F7L2	Rotational	Felsic	727	2339	3443	94.314	60	2011	2012	8.02778	53	129	10	68	35	4	2012	1.726	78	13.7558
2011	F7	L2	5-10	2	1.3973	0.1027	Early	F7L2	Rotational	Felsic	727	2339	3443	94.314	60	2011	2012	8.02778	53	129	10	68	35	4	2012	1.726	78	13.6056
2011	F7	L2	5-10	3	0.8501	0.0535	Early	F7L2	Rotational	Felsic	727	2339	3443	94.314	60	2011	2012	8.02778	53	129	10	68	35	4	2012	1.726	78	15.8897
2011	F7	L8	0-5	1	4.6496	0.2865	Early	F7L8	Rotational	Felsic	727	2339	3443	95.9646	90	2011	2012	9.4	2	91	9	86	44	7	2012	0.471	95	16.229
2011	F7	L8	0-5	2	2.3958	0.1589	Early	F7L8	Rotational	Felsic	727	2339	3443	95.9646	90	2011	2012	9.4	2	91	9	86	44	7	2012	0.471	95	15.0774
2011	F7	L8	0-5	3	2.6672	0.1868	Early	F7L8	Rotational	Felsic	727	2339	3443	95.9646	90	2011	2012	9.4	2	91	9	86	44	7	2012	0.471	95	14.2784
2011	F7	L8	5-10	1	1.3521	0.0941	Early	F7L8	Rotational	Felsic	727	2339	3443	95.9646	90	2011	2012	9.4	2	91	9	86	44	7	2012	0.471	95	14.3688
2011	F7	L8	5-10	2	0.9598	0.0656	Early	F7L8	Rotational	Felsic	727	2339	3443	95.9646	90	2011	2012	9.4	2	91	9	86	44	7	2012	0.471	95	14.6311
2011	F7	L8	5-10	3	1.4183	0.097	Early	F7L8	Rotational	Felsic	727	2339	3443	95.9646	90	2011	2012	9.4	2	91	9	86	44	7	2012	0.471	95	14.6216
2011	F8	L5	0-5	1	3.2841	0.2604	Early	F8L5	Continuous	Felsic	724	2381	3493	92.9597	30	2011	2012	13.5	0	62	6	91	1	1	2012	5.639	97	12.6118
2011	F8	L5	0-5	2	3.7083	0.2854	Early	F8L5	Continuous	Felsic	724	2381	3493	92.9597	30	2011	2012	13.5	0	62	6	91	1	1	2012	5.639	97	12.9933
2011	F8	L5	0-5	3	3.4558	0.2806	Early	F8L5	Continuous	Felsic	724	2381	3493	92.9597	30	2011	2012	13.5	0	62	6	91	1	1	2012	5.639	97	12.3158
2011	F8	L5	5-10	1	1.027	0.0763	Early	F8L5	Continuous	Felsic	724	2381	3493	92.9597	30	2011	2012	13.5	0	62	6	91	1	1	2012	5.639	97	13.46
2011	F8	L5	5-10	2	1.3347	0.0976	Early	F8L5	Continuous	Felsic	724	2381	3493	92.9597	30	2011	2012	13.5	0	62	6	91	1	1	2012	5.639	97	13.6752
2011	F8	L5	5-10	3	1.1439	0.0854	Early	F8L5	Continuous	Felsic	724	2381	3493	92.9597	30	2011	2012	13.5	0	62	6	91	1	1	2012	5.639	97	13.3946
2011	F8	L6	0-5	1	2.444	0.2053	Early	F8L6	Continuous	Felsic	724	2381	3493	94.1616	60	2011	2012	4.725	0	16.5	13	58	13	9	2012	4.765	71	11.9045
2011	F8	L6	0-5	2	3.6332	0.2742	Early	F8L6	Continuous	Felsic	724	2381	3493	94.1616	60	2011	2012	4.725	0	16.5	13	58	13	9	2012	4.765	71	13.2502
2011	F8	L6	0-5	3	3.8147	0.2655	Early	F8L6	Continuous	Felsic	724	2381	3493	94.1616	60	2011	2012	4.725	0	16.5	13	58	13	9	2012	4.765	71	14.368
2011	F8	L6	5-10	1	1.1529	0.0832	Early	F8L6	Continuous	Felsic	724	2381	3493	94.1616	60	2011	2012	4.725	0	16.5	13	58	13	9	2012	4.765	71	13.857
2011	F8	L6	5-10	2	1.182	0.0917	Early	F8L6	Continuous	Felsic	724	2381	3493	94.1616	60	2011	2012	4.725	0	16.5	13	58	13	9	2012	4.765	71	12.8899
2011	F8	L6	5-10	3	1.5704	0.1016	Early	F8L6	Continuous	Felsic	724	2381	3493	94.1616	60	2011	2012	4.725	0	16.5	13	58	13	9	2012	4.765	71	15.4567
2011	F8	L1	0-5	1	3.8388	0.2838	Early	F8L1	Exclusion	Felsic	724	2381	3493	95.9346	80	2011	2012	10.425	4	81	55	63	12	10	2012	1.233	118	13.5264
2011	F8	L1	0-5	2	2.868	0.2202	Early	F8L1	Exclusion	Felsic	724	2381	3493	95.9346	80	2011	2012	10.425	4	81	55	63	12	10	2012	1.233	118	13.0245
2011	F8	L1	0-5	3	3.8314	0.2727	Early	F8L1	Exclusion	Felsic	724	2381	3493	95.9346	80	2011	2012	10.425	4	81	55	63	12	10	2012	1.233	118	14.0499
2011	F8	L1	5-10	1	1.3121	0.1029	Early	F8L1	Exclusion	Felsic	724	2381	3493	95.9346	80	2011	2012	10.425	4	81	55	63	12	10	2012	1.233	118	12.7512
2011	F8	L1	5-10	2	0.9927	0.0691	Early	F8L1	Exclusion	Felsic	724	2381	3493	95.9346	80	2011	2012	10.425	4	81	55	63	12	10	2012	1.233	118	14.3661
2011	F8	L1	5-10	3	2.0189	0.1418	Early	F8L1	Exclusion	Felsic	724	2381	3493	95.9346	80	2011	2012	10.425	4	81	55	63	12	10	2012	1.233	118	14.2377
2011	F8	L2	0-5	1	2.877	0.2275	Early	F8L2	Rotational	Felsic	724	2381	3493	94.6195	80	2011	2012	13.925	2	74	53	68	2	5	2012	4.255	121	12.6462
2011	F8	L2	0-5	2	3.3329	0.2486	Early	F8L2	Rotational	Felsic	724	2381	3493	94.6195	80	2011	2012	13.925	2	74	53	68	2	5	2012	4.255	121	13.4067
2011	F8	L2	0-5	3	4.6116	0.3273	Early	F8L2	Rotational	Felsic	724	2381	3493	94.6195	80	2011	2012	13.925	2	74	53	68	2	5	2012	4.255	121	14.0898
2011	F8	L2	5-10	1	1.1004	0.0934	Early	F8L2	Rotational	Felsic	724	2381	3493	94.6195	80	2011	2012	13.925	2	74	53	68	2	5	2012	4.255	121	11.7816
2011	F8	L2	5-10	2	1.2626	0.0938	Early	F8L2	Rotational	Felsic	724	2381	3493	94.6195	80	2011	2012	13.925	2	74	53	68	2	5	2012	4.255	121	13.4606
2011	F8	L2	5-10	3	1.7572	0.1399	Early	F8L2	Rotational	Felsic	724	2381	3493	94.6195	80	2011	2012	13.925	2	74	53	68	2	5	2012	4.255	121	12.5604
2011	F9	L1	0-5	1	1.6653	0.1163	Early	F9L1	Exclusion	Felsic Sedimentary	733	2269	3544	95.6498	30	2011	2012	12.4	17	20	11	132	12	0	2012	1.63	143	14.319
2011	F9	L1	0-5	2	2.7657	0.2204	Early	F9L1	Exclusion	Felsic Sedimentary	733	2269	3544	95.6498	30	2011	2012	12.4	17	20	11	132	12	0	2012	1.63	143	12.5485
2011	F9	L1	0-5	3	2.633	0.202	Early	F9L1	Exclusion	Felsic Sedimentary	733	2269	3544	95.6498	30	2011	2012	12.4	17	20	11	132	12	0	2012	1.63	143	13.0347
2011	F9	L1	5-10	1	1.3346	0.0774	Early	F9L1	Exclusion	Felsic Sedimentary	733	2269	3544	95.6498	30	2011	2012	12.4	17	20	11	132	12	0	2012	1.63	143	17.2429
2011	F9	L1	5-10	2	1.2126	0.0833	Early	F9L1	Exclusion	Felsic Sedimentary	733	2269	3544	95.6498	30	2011	2012	12.4	17	20	11	132	12	0	2012	1.63	143	14.557
2011	F9	L1	5-10	3	1.3316	0.1018	Early	F9L1	Exclusion	Felsic Sedimentary	733	2269	3544	95.6498	30	2011	2012	12.4	17	20	11	132	12	0	2012	1.63	143	13.0806
2011	F9	L9	0-5	1	4.1204	0.2668	Early	F9L9	Rotational	Felsic Sedimentary	733	2269	3544	90.1076	80	2011	2012	9.95	27	26	25	104	12	2	2012	1.166	129	15.4438
2011	F9	L9	0-5	2	3.1786	0.1792	Early	F9L9	Rotational	Felsic Sedimentary	733	2269	3544	90.1076	80	2011	2012	9.95	27	26	25	104	12	2	2012	1.166	129	17.7377
2011	F9	L9	0-5	3	5.2291	0.3276	Early	F9L9	Rotational	Felsic Sedimentary	733	2269	3544	90.1076	80	2011	2012	9.95	27	26	25	104	12	2	2012	1.166	129	15.9618
2011	F9	L9	5-10	1	1.9072	0.0961	Early	F9L9	Rotational	Felsic Sedimentary	733	2269	3544	90.1076	80	2011	2012	9.95	27	26	25	104	12	2	2012	1.166	129	19.846
2011	F9	L9	5-10	2	2.4138	0.0993	Early	F9L9	Rotational	Felsic Sedimentary	733	2269	3544	90.1076	80	2011	2012	9.95	27	26	25	104	12	2	2012	1.166	129	24.3082
2011	F9	L9	5-10	3	2.5586	0.1194	Early	F9L9	Rotational	Felsic Sedimentary	733	2269	3544	90.1076	80	2011	2012	9.95	27	26	25	104	12	2	2012	1.166	129	21.4288
2011	F9	L2	0-5	1	2.3435	0.1081	Early	F9L2	Rotational	Felsic Sedimentary	733	2269	3544	93.967	95	2011	2012	4.875	106	58	0	89	89	0	2012	1.552	89	21.679
2011	F9	L2	0-5	2	1.856	0.1168	Early	F9L2	Rotational	Felsic Sedimentary	733	2269	3544	93.967	95	2011	2012	4.875	106	58	0	89	89	0	2012	1.552	89	15.8904
2011	F9	L2	0-5	3	1.4908	0.0953	Early	F9L2	Rotational	Felsic Sedimentary	733	2269	3544	93.967	95	2011	2012	4.875	106	58	0	89	89	0	2012	1.552	89	15.6432
2011	F9	L2	5-10	1	1.7147	0.0622	Early	F9L2	Rotational	Felsic Sedimentary	733	2269	3544	93.967	95	2011	2012	4.875	106	58	0	89	89	0	2012	1.552	89	27.5675
2011	F9	L2	5-10	2	0.9802	0.0529	Early	F9L2	Rotational	Felsic Sedimentary	733	2269	3544	93.967	95	2011	2012	4.875	106	58	0	89	89	0	2012	1.552	89	18.5293
2011	F9	L2	5-10	3	0.9403	0.0588	Early	F9L2	Rotational	Felsic Sedimentary	733	2269	3544	93.967	95	2011	2012	4.875	106	58	0	89	89	0	2012	1.552	89	15.9915
2011	F10	L1	0-5	1	2.8112	0.2341	Early	F10L1	Exclusion	Felsic	687	2233	3365	94.7397	45	2011	2012	26.95	2	9	70	40	0	1	2012	2.966	110	12.0085
2011	F10	L1	0-5	2	1.8732	0.1542	Early	F10L1	Exclusion	Felsic	687	2233	3365	94.7397	45	2011	2012	26.95	2	9	70	40	0	1	2012	2.966	110	12.1479
2011	F10	L1	0-5	3	2.391	0.2047	Early	F10L1	Exclusion	Felsic	687	2233	3365	94.7397	45	2011	2012	26.95	2	9	70	40	0	1	2012	2.966	110	11.6805
2011	F10	L1	5-10	1	1.0137	0.0715	Early	F10L1	Exclusion	Felsic	687	2233	3365	94.7397	45	2011	2012	26.95	2	9	70	40	0	1	2012	2.966	110	14.1776
2011	F10	L1	5-10	2	0.7491	0.0572	Early	F10L1	Exclusion	Felsic	687	2233	3365	94.7397	45	2011	2012	26.95	2	9	70	40	0	1	2012	2.966	110	13.0962
2011	F10	L1	5-10	3	0.8085	0.063	Early	F10L1	Exclusion	Felsic	687	2233	3365	94.7397	45	2011	2012	26.95	2	9	70	40	0	1	2012	2.966	110	12.8333
2011	F10	L10	0-5	1	2.9563	0.2365	Early	F10L10	Rotational	Felsic	687	2233	3365	95.1979	10	2011	2012	12.9	1	0	64	43	0	0	2012	3.183	107	12.5002
2011	F10	L10	0-5	2	2.1394	0.157	Early	F10L10	Rotational	Felsic	687	2233	3365	95.1979	10	2011	2012	12.9	1	0	64	43	0	0	2012	3.183	107	13.6268
2011	F10	L10	0-5	3	2.9954	0.2305	Early	F10L10	Rotational	Felsic	687	2233	3365	95.1979	10	2011	2012	12.9	1	0	64	43	0	0	2012	3.183	107	12.9952
2011	F10	L10	5-10	1	1.2159	0.0857	Early	F10L10	Rotational	Felsic	687	2233	3365	95.1979	10	2011	2012	12.9	1	0	64	43	0	0	2012	3.183	107	14.1879
2011	F10	L10	5-10	2	0.7655	0.0533	Early	F10L10	Rotational	Felsic	687	2233	3365	95.1979	10	2011	2012	12.9	1	0	64	43	0	0	2012	3.183	107	14.3621
2011	F10	L10	5-10	3	1.1893	0.0775	Early	F10L10	Rotational	Felsic	687	2233	3365	95.1979	10	2011	2012	12.9	1	0	64	43	0	0	2012	3.183	107	15.3458
2011	F10	L2	0-5	1	3.5872	0.2597	Early	F10L2	Rotational	Felsic	687	2233	3365	93.9593	10	2011	2012	8.1	0	102	48	44	0	2	2012	1.284	92	13.8129
2011	F10	L2	0-5	2	3.3044	0.2558	Early	F10L2	Rotational	Felsic	687	2233	3365	93.9593	10	2011	2012	8.1	0	102	48	44	0	2	2012	1.284	92	12.9179
2011	F10	L2	0-5	3	3.4022	0.2523	Early	F10L2	Rotational	Felsic	687	2233	3365	93.9593	10	2011	2012	8.1	0	102	48	44	0	2	2012	1.284	92	13.4847
2011	F10	L2	5-10	1	1.7764	0.1164	Early	F10L2	Rotational	Felsic	687	2233	3365	93.9593	10	2011	2012	8.1	0	102	48	44	0	2	2012	1.284	92	15.2612
2011	F10	L2	5-10	2	1.7617	0.1125	Early	F10L2	Rotational	Felsic	687	2233	3365	93.9593	10	2011	2012	8.1	0	102	48	44	0	2	2012	1.284	92	15.6596
2011	F10	L2	5-10	3	1.4103	0.09	Early	F10L2	Rotational	Felsic	687	2233	3365	93.9593	10	2011	2012	8.1	0	102	48	44	0	2	2012	1.284	92	15.67
2011	F11	L10	0-5	1	8.1602	0.5389	Early	F11L10	Rotational	Felsic	789	2507	3969	93.234	5	2011	2012	10.625	8	28	71	116	2	1	2012	2.249	187	15.1423
2011	F11	L10	0-5	2	4.6144	0.3621	Early	F11L10	Rotational	Felsic	789	2507	3969	93.234	5	2011	2012	10.625	8	28	71	116	2	1	2012	2.249	187	12.7434
2011	F11	L10	0-5	3	6.0019	0.4632	Early	F11L10	Rotational	Felsic	789	2507	3969	93.234	5	2011	2012	10.625	8	28	71	116	2	1	2012	2.249	187	12.9575
2011	F11	L10	5-10	1	2.8401	0.1672	Early	F11L10	Rotational	Felsic	789	2507	3969	93.234	5	2011	2012	10.625	8	28	71	116	2	1	2012	2.249	187	16.9862
2011	F11	L10	5-10	2	2.587	0.1812	Early	F11L10	Rotational	Felsic	789	2507	3969	93.234	5	2011	2012	10.625	8	28	71	116	2	1	2012	2.249	187	14.277
2011	F11	L10	5-10	3	2.9322	0.2097	Early	F11L10	Rotational	Felsic	789	2507	3969	93.234	5	2011	2012	10.625	8	28	71	116	2	1	2012	2.249	187	13.9828
2011	F11	L11	0-5	1	4.9876	0.3457	Early	F11L11	Rotational	Felsic	789	2507	3969	93.7735	70	2011	2012	12.775	75	9	62	99	10	0	2012	0.616	161	14.4275
2011	F11	L11	0-5	2	4.5411	0.3083	Early	F11L11	Rotational	Felsic	789	2507	3969	93.7735	70	2011	2012	12.775	75	9	62	99	10	0	2012	0.616	161	14.7295
2011	F11	L11	0-5	3	3.4193	0.2349	Early	F11L11	Rotational	Felsic	789	2507	3969	93.7735	70	2011	2012	12.775	75	9	62	99	10	0	2012	0.616	161	14.5564
2011	F11	L11	5-10	1	3.5625	0.2242	Early	F11L11	Rotational	Felsic	789	2507	3969	93.7735	70	2011	2012	12.775	75	9	62	99	10	0	2012	0.616	161	15.8898
2011	F11	L11	5-10	2	1.9457	0.1136	Early	F11L11	Rotational	Felsic	789	2507	3969	93.7735	70	2011	2012	12.775	75	9	62	99	10	0	2012	0.616	161	17.1276
2011	F11	L11	5-10	3	1.8495	0.1048	Early	F11L11	Rotational	Felsic	789	2507	3969	93.7735	70	2011	2012	12.775	75	9	62	99	10	0	2012	0.616	161	17.6479
2011	F11	L2	0-5	1	3.2204	0.184	Early	F11L2	Rotational	Felsic	789	2507	3969	96.1813	10	2011	2012	29.75	42	2	5	112	2	0	2012	1.689	117	17.5022
2011	F11	L2	0-5	2	3.0606	0.1773	Early	F11L2	Rotational	Felsic	789	2507	3969	96.1813	10	2011	2012	29.75	42	2	5	112	2	0	2012	1.689	117	17.2623
2011	F11	L2	0-5	3	3.3979	0.1955	Early	F11L2	Rotational	Felsic	789	2507	3969	96.1813	10	2011	2012	29.75	42	2	5	112	2	0	2012	1.689	117	17.3806
2011	F11	L2	5-10	1	1.6703	0.0815	Early	F11L2	Rotational	Felsic	789	2507	3969	96.1813	10	2011	2012	29.75	42	2	5	112	2	0	2012	1.689	117	20.4945
2011	F11	L2	5-10	2	1.942	0.0916	Early	F11L2	Rotational	Felsic	789	2507	3969	96.1813	10	2011	2012	29.75	42	2	5	112	2	0	2012	1.689	117	21.2009
2011	F11	L2	5-10	3	1.6677	0.092	Early	F11L2	Rotational	Felsic	789	2507	3969	96.1813	10	2011	2012	29.75	42	2	5	112	2	0	2012	1.689	117	18.1272
2011	F12	L1	0-5	1	3.5076	0.1887	Early	F12L1	Exclusion	Felsic Sedimentary	723	2584	4015	95.4385	80	2011	2012	15.4474	201	14	11	90	25	5	2012	1.007	101	18.5882
2011	F12	L1	0-5	2	2.2618	0.1251	Early	F12L1	Exclusion	Felsic Sedimentary	723	2584	4015	95.4385	80	2011	2012	15.4474	201	14	11	90	25	5	2012	1.007	101	18.0799
2011	F12	L1	0-5	3	2.3249	0.1538	Early	F12L1	Exclusion	Felsic Sedimentary	723	2584	4015	95.4385	80	2011	2012	15.4474	201	14	11	90	25	5	2012	1.007	101	15.1164
2011	F12	L1	5-10	1	1.6181	0.0968	Early	F12L1	Exclusion	Felsic Sedimentary	723	2584	4015	95.4385	80	2011	2012	15.4474	201	14	11	90	25	5	2012	1.007	101	16.7159
2011	F12	L1	5-10	2	1.3667	0.073	Early	F12L1	Exclusion	Felsic Sedimentary	723	2584	4015	95.4385	80	2011	2012	15.4474	201	14	11	90	25	5	2012	1.007	101	18.7219
2011	F12	L1	5-10	3	1.5216	0.1045	Early	F12L1	Exclusion	Felsic Sedimentary	723	2584	4015	95.4385	80	2011	2012	15.4474	201	14	11	90	25	5	2012	1.007	101	14.5608
2011	F12	L2	0-5	1	1.8715	0.1165	Early	F12L2	Rotational	Felsic Sedimentary	723	2584	4015	96.6402	100	2011	2012	6.65	75	24	14	67	45	4	2012	0.777	81	16.0644
2011	F12	L2	0-5	2	1.6349	0.0867	Early	F12L2	Rotational	Felsic Sedimentary	723	2584	4015	96.6402	100	2011	2012	6.65	75	24	14	67	45	4	2012	0.777	81	18.857
2011	F12	L2	0-5	3	3.3584	0.1514	Early	F12L2	Rotational	Felsic Sedimentary	723	2584	4015	96.6402	100	2011	2012	6.65	75	24	14	67	45	4	2012	0.777	81	22.1823
2011	F12	L2	5-10	1	2.3123	0.1507	Early	F12L2	Rotational	Felsic Sedimentary	723	2584	4015	96.6402	100	2011	2012	6.65	75	24	14	67	45	4	2012	0.777	81	15.3437
2011	F12	L2	5-10	2	1.0167	0.0516	Early	F12L2	Rotational	Felsic Sedimentary	723	2584	4015	96.6402	100	2011	2012	6.65	75	24	14	67	45	4	2012	0.777	81	19.7035
2011	F12	L2	5-10	3	1.7805	0.0604	Early	F12L2	Rotational	Felsic Sedimentary	723	2584	4015	96.6402	100	2011	2012	6.65	75	24	14	67	45	4	2012	0.777	81	29.4785
2011	F12	L3	0-5	1	1.6122	0.1184	Early	F12L3	Rotational	Felsic	723	2584	4015	95.1355	30	2011	2012	9.1	14	21	11	107	6	0	2012	2.497	118	13.6166
2011	F12	L3	0-5	2	3.0257	0.1954	Early	F12L3	Rotational	Felsic	723	2584	4015	95.1355	30	2011	2012	9.1	14	21	11	107	6	0	2012	2.497	118	15.4846
2011	F12	L3	0-5	3	1.6833	0.0972	Early	F12L3	Rotational	Felsic	723	2584	4015	95.1355	30	2011	2012	9.1	14	21	11	107	6	0	2012	2.497	118	17.3179
2011	F12	L3	5-10	1	0.7481	0.0488	Early	F12L3	Rotational	Felsic	723	2584	4015	95.1355	30	2011	2012	9.1	14	21	11	107	6	0	2012	2.497	118	15.3299
2011	F12	L3	5-10	2	1.4952	0.1006	Early	F12L3	Rotational	Felsic	723	2584	4015	95.1355	30	2011	2012	9.1	14	21	11	107	6	0	2012	2.497	118	14.8628
2011	F12	L3	5-10	3	0.6849	0.0413	Early	F12L3	Rotational	Felsic	723	2584	4015	95.1355	30	2011	2012	9.1	14	21	11	107	6	0	2012	2.497	118	16.5835
2011	F12	L4	0-5	1	3.7297	0.2192	Early	F12L4	Rotational	Felsic Sedimentary	723	2584	4015	95.7922	60	2011	2012	8.35	7	19	1	74	24	0	2012	2.296	75	17.0151
2011	F12	L4	0-5	2	3.3471	0.1946	Early	F12L4	Rotational	Felsic Sedimentary	723	2584	4015	95.7922	60	2011	2012	8.35	7	19	1	74	24	0	2012	2.296	75	17.1999
2011	F12	L4	0-5	3	2.6197	0.1623	Early	F12L4	Rotational	Felsic Sedimentary	723	2584	4015	95.7922	60	2011	2012	8.35	7	19	1	74	24	0	2012	2.296	75	16.1411
2011	F12	L4	5-10	1	1.4204	0.0966	Early	F12L4	Rotational	Felsic Sedimentary	723	2584	4015	95.7922	60	2011	2012	8.35	7	19	1	74	24	0	2012	2.296	75	14.7039
2011	F12	L4	5-10	2	1.1573	0.0757	Early	F12L4	Rotational	Felsic Sedimentary	723	2584	4015	95.7922	60	2011	2012	8.35	7	19	1	74	24	0	2012	2.296	75	15.288
2011	F12	L4	5-10	3	1.0689	0.0641	Early	F12L4	Rotational	Felsic Sedimentary	723	2584	4015	95.7922	60	2011	2012	8.35	7	19	1	74	24	0	2012	2.296	75	16.6755
2011	F13	L10	0-5	1	3.3128	0.2725	Early	F13L10	Rotational	Felsic	675	2191	3362	94.1608	5	2011	2012	29.475	0	0	57	91	0	1	2012	2.736	148	12.1571
2011	F13	L10	0-5	2	3.735	0.3104	Early	F13L10	Rotational	Felsic	675	2191	3362	94.1608	5	2011	2012	29.475	0	0	57	91	0	1	2012	2.736	148	12.0329
2011	F13	L10	0-5	3	3.6388	0.2928	Early	F13L10	Rotational	Felsic	675	2191	3362	94.1608	5	2011	2012	29.475	0	0	57	91	0	1	2012	2.736	148	12.4276
2011	F13	L10	5-10	1	0.9714	0.0692	Early	F13L10	Rotational	Felsic	675	2191	3362	94.1608	5	2011	2012	29.475	0	0	57	91	0	1	2012	2.736	148	14.0376
2011	F13	L10	5-10	2	1.7597	0.1197	Early	F13L10	Rotational	Felsic	675	2191	3362	94.1608	5	2011	2012	29.475	0	0	57	91	0	1	2012	2.736	148	14.7009
2011	F13	L10	5-10	3	1.3568	0.0802	Early	F13L10	Rotational	Felsic	675	2191	3362	94.1608	5	2011	2012	29.475	0	0	57	91	0	1	2012	2.736	148	16.9177
2011	F13	L11	0-5	1	2.3167	0.1974	Early	F13L11	Rotational	Felsic	675	2191	3362	93.9203	5	2011	2012	20.875	0	0	50	71	0	1	2012	2.659	121	11.7361
2011	F13	L11	0-5	2	2.5339	0.2287	Early	F13L11	Rotational	Felsic	675	2191	3362	93.9203	5	2011	2012	20.875	0	0	50	71	0	1	2012	2.659	121	11.0796
2011	F13	L11	0-5	3	2.9644	0.2489	Early	F13L11	Rotational	Felsic	675	2191	3362	93.9203	5	2011	2012	20.875	0	0	50	71	0	1	2012	2.659	121	11.91
2011	F13	L11	5-10	1	0.9155	0.0664	Early	F13L11	Rotational	Felsic	675	2191	3362	93.9203	5	2011	2012	20.875	0	0	50	71	0	1	2012	2.659	121	13.7877
2011	F13	L11	5-10	2	0.821	0.0683	Early	F13L11	Rotational	Felsic	675	2191	3362	93.9203	5	2011	2012	20.875	0	0	50	71	0	1	2012	2.659	121	12.0205
2011	F13	L11	5-10	3	0.869	0.0649	Early	F13L11	Rotational	Felsic	675	2191	3362	93.9203	5	2011	2012	20.875	0	0	50	71	0	1	2012	2.659	121	13.3898
2011	F13	L2	0-5	1	2.5835	0.2173	Early	F13L2	Rotational	Felsic	675	2191	3362	93.1939	0	2011	2012	26.05	0	1	80	74	0	1	2012	1.27	154	11.8891
2011	F13	L2	0-5	2	3.3507	0.2472	Early	F13L2	Rotational	Felsic	675	2191	3362	93.1939	0	2011	2012	26.05	0	1	80	74	0	1	2012	1.27	154	13.5546
2011	F13	L2	0-5	3	3.0357	0.2379	Early	F13L2	Rotational	Felsic	675	2191	3362	93.1939	0	2011	2012	26.05	0	1	80	74	0	1	2012	1.27	154	12.7604
2011	F13	L2	5-10	1	1.0257	0.077	Early	F13L2	Rotational	Felsic	675	2191	3362	93.1939	0	2011	2012	26.05	0	1	80	74	0	1	2012	1.27	154	13.3208
2011	F13	L2	5-10	2	1.5421	0.0987	Early	F13L2	Rotational	Felsic	675	2191	3362	93.1939	0	2011	2012	26.05	0	1	80	74	0	1	2012	1.27	154	15.6241
2011	F13	L2	5-10	3	1.7796	0.1169	Early	F13L2	Rotational	Felsic	675	2191	3362	93.1939	0	2011	2012	26.05	0	1	80	74	0	1	2012	1.27	154	15.2233
2011	F14	L1	0-5	1	2.4568	0.2039	Early	F14L1	Exclusion	Felsic	835	2296	3407	86.6088	90	2011	2012	7.35	1	58	38	47	28	6	2012	1.871	85	12.049
2011	F14	L1	0-5	2	2.5192	0.1866	Early	F14L1	Exclusion	Felsic	835	2296	3407	86.6088	90	2011	2012	7.35	1	58	38	47	28	6	2012	1.871	85	13.5005
2011	F14	L1	0-5	3	4.3172	0.2997	Early	F14L1	Exclusion	Felsic	835	2296	3407	86.6088	90	2011	2012	7.35	1	58	38	47	28	6	2012	1.871	85	14.4051
2011	F14	L1	5-10	1	1.3504	0.1048	Early	F14L1	Exclusion	Felsic	835	2296	3407	86.6088	90	2011	2012	7.35	1	58	38	47	28	6	2012	1.871	85	12.8855
2011	F14	L1	5-10	2	0.867	0.0676	Early	F14L1	Exclusion	Felsic	835	2296	3407	86.6088	90	2011	2012	7.35	1	58	38	47	28	6	2012	1.871	85	12.8254
2011	F14	L1	5-10	3	1.7258	0.1247	Early	F14L1	Exclusion	Felsic	835	2296	3407	86.6088	90	2011	2012	7.35	1	58	38	47	28	6	2012	1.871	85	13.8396
2011	F14	L2	0-5	1	2.5647	0.1625	Early	F14L2	Rotational	Felsic	835	2296	3407	94.637	20	2011	2012	5.5	6	9.5	3	66	67	0	2012	4.083	69	15.7828
2011	F14	L2	0-5	2	1.9957	0.1675	Early	F14L2	Rotational	Felsic	835	2296	3407	94.637	20	2011	2012	5.5	6	9.5	3	66	67	0	2012	4.083	69	11.9146
2011	F14	L2	0-5	3	1.7912	0.1238	Early	F14L2	Rotational	Felsic	835	2296	3407	94.637	20	2011	2012	5.5	6	9.5	3	66	67	0	2012	4.083	69	14.4685
2011	F14	L2	5-10	1	1.0748	0.0643	Early	F14L2	Rotational	Felsic	835	2296	3407	94.637	20	2011	2012	5.5	6	9.5	3	66	67	0	2012	4.083	69	16.7154
2011	F14	L2	5-10	2	0.8918	0.0679	Early	F14L2	Rotational	Felsic	835	2296	3407	94.637	20	2011	2012	5.5	6	9.5	3	66	67	0	2012	4.083	69	13.134
2011	F14	L2	5-10	3	1.4254	0.096	Early	F14L2	Rotational	Felsic	835	2296	3407	94.637	20	2011	2012	5.5	6	9.5	3	66	67	0	2012	4.083	69	14.8479
2011	F14	L3	0-5	1	1.9024	0.1765	Early	F14L3	Rotational	Felsic	835	2296	3407	90.657	20	2011	2012	9.74359	6	20.5	51	74	5	4	2012	0.346	125	10.7785
2011	F14	L3	0-5	2	1.8009	0.1589	Early	F14L3	Rotational	Felsic	835	2296	3407	90.657	20	2011	2012	9.74359	6	20.5	51	74	5	4	2012	0.346	125	11.3335
2011	F14	L3	0-5	3	2.2322	0.2048	Early	F14L3	Rotational	Felsic	835	2296	3407	90.657	20	2011	2012	9.74359	6	20.5	51	74	5	4	2012	0.346	125	10.8994
2011	F14	L3	5-10	1	1.2628	0.1104	Early	F14L3	Rotational	Felsic	835	2296	3407	90.657	20	2011	2012	9.74359	6	20.5	51	74	5	4	2012	0.346	125	11.4384
2011	F14	L3	5-10	2	0.8595	0.0669	Early	F14L3	Rotational	Felsic	835	2296	3407	90.657	20	2011	2012	9.74359	6	20.5	51	74	5	4	2012	0.346	125	12.8475
2011	F14	L3	5-10	3	2.2311	0.2063	Early	F14L3	Rotational	Felsic	835	2296	3407	90.657	20	2011	2012	9.74359	6	20.5	51	74	5	4	2012	0.346	125	10.8148
2011	F14	L4	0-5	1	2.5348	0.151	Early	F14L4	Rotational	Felsic	835	2296	3407	88.8143	30	2011	2012	1.9	0	57	27	36	48	2	2012	1.033	63	16.7868
2011	F14	L4	0-5	2	1.9371	0.135	Early	F14L4	Rotational	Felsic	835	2296	3407	88.8143	30	2011	2012	1.9	0	57	27	36	48	2	2012	1.033	63	14.3489
2011	F14	L4	0-5	3	1.694	0.109	Early	F14L4	Rotational	Felsic	835	2296	3407	88.8143	30	2011	2012	1.9	0	57	27	36	48	2	2012	1.033	63	15.5413
2011	F14	L4	5-10	1	1.8383	0.1008	Early	F14L4	Rotational	Felsic	835	2296	3407	88.8143	30	2011	2012	1.9	0	57	27	36	48	2	2012	1.033	63	18.2371
2011	F14	L4	5-10	2	1.3081	0.0823	Early	F14L4	Rotational	Felsic	835	2296	3407	88.8143	30	2011	2012	1.9	0	57	27	36	48	2	2012	1.033	63	15.8943
2011	F14	L4	5-10	3	0.9923	0.0647	Early	F14L4	Rotational	Felsic	835	2296	3407	88.8143	30	2011	2012	1.9	0	57	27	36	48	2	2012	1.033	63	15.3369
2011	F15	L5	0-5	1	2.6098	0.1114	Early	F15L5	Continuous	Felsic	688	2240	3389	94.1082	60	2011	2012	11.2895	48	329	0	93	24	3	2012	3.677	93	23.4273
2011	F15	L5	0-5	2	2.5632	0.1238	Early	F15L5	Continuous	Felsic	688	2240	3389	94.1082	60	2011	2012	11.2895	48	329	0	93	24	3	2012	3.677	93	20.7044
2011	F15	L5	0-5	3	2.5202	0.1436	Early	F15L5	Continuous	Felsic	688	2240	3389	94.1082	60	2011	2012	11.2895	48	329	0	93	24	3	2012	3.677	93	17.5501
2011	F15	L5	5-10	1	1.1836	0.0501	Early	F15L5	Continuous	Felsic	688	2240	3389	94.1082	60	2011	2012	11.2895	48	329	0	93	24	3	2012	3.677	93	23.6248
2011	F15	L5	5-10	2	1.3227	0.0595	Early	F15L5	Continuous	Felsic	688	2240	3389	94.1082	60	2011	2012	11.2895	48	329	0	93	24	3	2012	3.677	93	22.2303
2011	F15	L5	5-10	3	1.4537	0.0768	Early	F15L5	Continuous	Felsic	688	2240	3389	94.1082	60	2011	2012	11.2895	48	329	0	93	24	3	2012	3.677	93	18.9284
2011	F15	L1	0-5	1	1.9889	0.1181	Early	F15L1	Exclusion	Felsic	688	2240	3389	94.1428	80	2011	2012	7.975	38	99	0	62	30	1	2012	1.837	62	16.8408
2011	F15	L1	0-5	2	2.3345	0.1391	Early	F15L1	Exclusion	Felsic	688	2240	3389	94.1428	80	2011	2012	7.975	38	99	0	62	30	1	2012	1.837	62	16.7829
2011	F15	L1	0-5	3	2.7298	0.1592	Early	F15L1	Exclusion	Felsic	688	2240	3389	94.1428	80	2011	2012	7.975	38	99	0	62	30	1	2012	1.837	62	17.147
2011	F15	L1	5-10	1	0.591	0.0312	Early	F15L1	Exclusion	Felsic	688	2240	3389	94.1428	80	2011	2012	7.975	38	99	0	62	30	1	2012	1.837	62	18.9423
2011	F15	L1	5-10	2	1.0037	0.0624	Early	F15L1	Exclusion	Felsic	688	2240	3389	94.1428	80	2011	2012	7.975	38	99	0	62	30	1	2012	1.837	62	16.0849
2011	F15	L1	5-10	3	0.6719	0.0419	Early	F15L1	Exclusion	Felsic	688	2240	3389	94.1428	80	2011	2012	7.975	38	99	0	62	30	1	2012	1.837	62	16.0358
2011	F15	L2	0-5	1	3.2024	0.1695	Early	F15L2	Rotational	Felsic	688	2240	3389	95.4559	90	2011	2012	2.44737	63	38	0	30	49	2	2012	7.178	30	18.8932
2011	F15	L2	0-5	2	3.4659	0.1563	Early	F15L2	Rotational	Felsic	688	2240	3389	95.4559	90	2011	2012	2.44737	63	38	0	30	49	2	2012	7.178	30	22.1747
2011	F15	L2	0-5	3	1.959	0.108	Early	F15L2	Rotational	Felsic	688	2240	3389	95.4559	90	2011	2012	2.44737	63	38	0	30	49	2	2012	7.178	30	18.1389
2011	F15	L2	5-10	1	0.9777	0.0451	Early	F15L2	Rotational	Felsic	688	2240	3389	95.4559	90	2011	2012	2.44737	63	38	0	30	49	2	2012	7.178	30	21.6785
2011	F15	L2	5-10	2	1.2097	0.0391	Early	F15L2	Rotational	Felsic	688	2240	3389	95.4559	90	2011	2012	2.44737	63	38	0	30	49	2	2012	7.178	30	30.9386
2011	F15	L2	5-10	3	0.6041	0.0349	Early	F15L2	Rotational	Felsic	688	2240	3389	95.4559	90	2011	2012	2.44737	63	38	0	30	49	2	2012	7.178	30	17.3095
2011	F16	L1	0-5	1	3.0129	0.248	Early	F16L1	Exclusion	Complex	649	2305	3632	94.745	60	2011	2012	18.025	0	38	49	102	1	2	2012	6.388	151	12.1488
2011	F16	L1	0-5	2	2.8967	0.2337	Early	F16L1	Exclusion	Complex	649	2305	3632	94.745	60	2011	2012	18.025	0	38	49	102	1	2	2012	6.388	151	12.395
2011	F16	L1	0-5	3	3.2761	0.2554	Early	F16L1	Exclusion	Complex	649	2305	3632	94.745	60	2011	2012	18.025	0	38	49	102	1	2	2012	6.388	151	12.8273
2011	F16	L1	5-10	1	1.4302	0.1221	Early	F16L1	Exclusion	Complex	649	2305	3632	94.745	60	2011	2012	18.025	0	38	49	102	1	2	2012	6.388	151	11.7133
2011	F16	L1	5-10	2	1.1992	0.1076	Early	F16L1	Exclusion	Complex	649	2305	3632	94.745	60	2011	2012	18.025	0	38	49	102	1	2	2012	6.388	151	11.145
2011	F16	L1	5-10	3	1.3545	0.198	Early	F16L1	Exclusion	Complex	649	2305	3632	94.745	60	2011	2012	18.025	0	38	49	102	1	2	2012	6.388	151	6.84091
2011	F16	L2	0-5	1	3.9603	0.3137	Early	F16L2	Rotational	Complex	649	2305	3632	93.5231	45	2011	2012	24.2	0	77	62	67	0	5	2012	2.504	129	12.6245
2011	F16	L2	0-5	2	3.934	0.3124	Early	F16L2	Rotational	Complex	649	2305	3632	93.5231	45	2011	2012	24.2	0	77	62	67	0	5	2012	2.504	129	12.5928
2011	F16	L2	0-5	3	4.5338	0.3701	Early	F16L2	Rotational	Complex	649	2305	3632	93.5231	45	2011	2012	24.2	0	77	62	67	0	5	2012	2.504	129	12.2502
2011	F16	L2	5-10	1	4.3317	0.3569	Early	F16L2	Rotational	Complex	649	2305	3632	93.5231	45	2011	2012	24.2	0	77	62	67	0	5	2012	2.504	129	12.137
2011	F16	L2	5-10	2	1.4161	0.109	Early	F16L2	Rotational	Complex	649	2305	3632	93.5231	45	2011	2012	24.2	0	77	62	67	0	5	2012	2.504	129	12.9917
2011	F16	L2	5-10	3	1.8318	0.1514	Early	F16L2	Rotational	Complex	649	2305	3632	93.5231	45	2011	2012	24.2	0	77	62	67	0	5	2012	2.504	129	12.0991
2011	F16	L3	0-5	1	5.3274	0.4368	Early	F16L3	Rotational	Complex	649	2305	3632	93.9452	30	2011	2012	14.9	0	94	123	24	15	4	2012	0.55	147	12.1964
2011	F16	L3	0-5	2	3.2348	0.2853	Early	F16L3	Rotational	Complex	649	2305	3632	93.9452	30	2011	2012	14.9	0	94	123	24	15	4	2012	0.55	147	11.3382
2011	F16	L3	0-5	3	6.0042	0.4827	Early	F16L3	Rotational	Complex	649	2305	3632	93.9452	30	2011	2012	14.9	0	94	123	24	15	4	2012	0.55	147	12.4388
2011	F16	L3	5-10	1	2.416	0.1869	Early	F16L3	Rotational	Complex	649	2305	3632	93.9452	30	2011	2012	14.9	0	94	123	24	15	4	2012	0.55	147	12.9267
2011	F16	L3	5-10	2	1.0209	0.0807	Early	F16L3	Rotational	Complex	649	2305	3632	93.9452	30	2011	2012	14.9	0	94	123	24	15	4	2012	0.55	147	12.6506
2011	F16	L3	5-10	3	2.7592	0.2221	Early	F16L3	Rotational	Complex	649	2305	3632	93.9452	30	2011	2012	14.9	0	94	123	24	15	4	2012	0.55	147	12.4232
2011	F16	L4	0-5	1	4.8334	0.4092	Early	F16L4	Rotational	Complex	649	2305	3632	93.2989	30	2011	2012	12.725	2	22	51	81	6	3	2012	2.024	132	11.8118
2011	F16	L4	0-5	2	4.0612	0.341	Early	F16L4	Rotational	Complex	649	2305	3632	93.2989	30	2011	2012	12.725	2	22	51	81	6	3	2012	2.024	132	11.9097
2011	F16	L4	5-10	1	2.2264	0.185	Early	F16L4	Rotational	Complex	649	2305	3632	93.2989	30	2011	2012	12.725	2	22	51	81	6	3	2012	2.024	132	12.0346
2011	F17	L1	0-5	1	3.0376	0.2437	Early	F17L1	Exclusion	Felsic	746	2271	3308	96.81	30	2011	2012	30.65	1	75	14	110	4	2	2012	2.093	124	12.4645
2011	F17	L1	0-5	2	2.886	0.2472	Early	F17L1	Exclusion	Felsic	746	2271	3308	96.81	30	2011	2012	30.65	1	75	14	110	4	2	2012	2.093	124	11.6748
2011	F17	L1	0-5	3	3.084	0.2675	Early	F17L1	Exclusion	Felsic	746	2271	3308	96.81	30	2011	2012	30.65	1	75	14	110	4	2	2012	2.093	124	11.529
2011	F17	L1	5-10	1	0.9516	0.0782	Early	F17L1	Exclusion	Felsic	746	2271	3308	96.81	30	2011	2012	30.65	1	75	14	110	4	2	2012	2.093	124	12.1688
2011	F17	L1	5-10	2	1.02	0.0822	Early	F17L1	Exclusion	Felsic	746	2271	3308	96.81	30	2011	2012	30.65	1	75	14	110	4	2	2012	2.093	124	12.4088
2011	F17	L1	5-10	3	1.0081	0.0842	Early	F17L1	Exclusion	Felsic	746	2271	3308	96.81	30	2011	2012	30.65	1	75	14	110	4	2	2012	2.093	124	11.9727
2011	F17	L9	0-5	1	2.6303	0.2197	Early	F17L9	Rotational	Felsic	746	2271	3308	96.5184	10	2011	2012	23.15	0	49	10	81	2	1	2012	2.142	91	11.9722
2011	F17	L9	0-5	2	1.8374	0.1546	Early	F17L9	Rotational	Felsic	746	2271	3308	96.5184	10	2011	2012	23.15	0	49	10	81	2	1	2012	2.142	91	11.8849
2011	F17	L9	0-5	3	1.6636	0.1438	Early	F17L9	Rotational	Felsic	746	2271	3308	96.5184	10	2011	2012	23.15	0	49	10	81	2	1	2012	2.142	91	11.5688
2011	F17	L9	5-10	1	0.9159	0.079	Early	F17L9	Rotational	Felsic	746	2271	3308	96.5184	10	2011	2012	23.15	0	49	10	81	2	1	2012	2.142	91	11.5937
2011	F17	L9	5-10	2	1.1731	0.0945	Early	F17L9	Rotational	Felsic	746	2271	3308	96.5184	10	2011	2012	23.15	0	49	10	81	2	1	2012	2.142	91	12.4138
2011	F17	L9	5-10	3	0.8755	0.0731	Early	F17L9	Rotational	Felsic	746	2271	3308	96.5184	10	2011	2012	23.15	0	49	10	81	2	1	2012	2.142	91	11.9767
2011	F17	L2	0-5	1	2.5313	0.2175	Early	F17L2	Rotational	Felsic	746	2271	3308	97.6839	10	2011	2012	19.725	0	51	17	84	0	2	2012	1.371	101	11.6382
2011	F17	L2	0-5	2	3.8711	0.3133	Early	F17L2	Rotational	Felsic	746	2271	3308	97.6839	10	2011	2012	19.725	0	51	17	84	0	2	2012	1.371	101	12.3559
2011	F17	L2	0-5	3	1.9263	0.1397	Early	F17L2	Rotational	Felsic	746	2271	3308	97.6839	10	2011	2012	19.725	0	51	17	84	0	2	2012	1.371	101	13.7888
2011	F17	L2	5-10	1	1.0382	0.08	Early	F17L2	Rotational	Felsic	746	2271	3308	97.6839	10	2011	2012	19.725	0	51	17	84	0	2	2012	1.371	101	12.9775
2011	F17	L2	5-10	2	1.088	0.0912	Early	F17L2	Rotational	Felsic	746	2271	3308	97.6839	10	2011	2012	19.725	0	51	17	84	0	2	2012	1.371	101	11.9298
2011	F17	L2	5-10	3	0.8571	0.0592	Early	F17L2	Rotational	Felsic	746	2271	3308	97.6839	10	2011	2012	19.725	0	51	17	84	0	2	2012	1.371	101	14.478
2011	F18	L7	0-5	1	4.0664	0.232	Early	F18L7	Continuous	Felsic	718	2343	3531	91.9747	90	2011	2012	3.325	0	74	3	44	47	5	2012	3.024	47	17.5276
2011	F18	L7	0-5	2	3.9376	0.2377	Early	F18L7	Continuous	Felsic	718	2343	3531	91.9747	90	2011	2012	3.325	0	74	3	44	47	5	2012	3.024	47	16.5654
2011	F18	L7	0-5	3	4.3251	0.1877	Early	F18L7	Continuous	Felsic	718	2343	3531	91.9747	90	2011	2012	3.325	0	74	3	44	47	5	2012	3.024	47	23.0426
2011	F18	L7	5-10	1	1.6457	0.0755	Early	F18L7	Continuous	Felsic	718	2343	3531	91.9747	90	2011	2012	3.325	0	74	3	44	47	5	2012	3.024	47	21.7974
2011	F18	L7	5-10	2	2.2131	0.1057	Early	F18L7	Continuous	Felsic	718	2343	3531	91.9747	90	2011	2012	3.325	0	74	3	44	47	5	2012	3.024	47	20.9376
2011	F18	L7	5-10	3	1.498	0.0557	Early	F18L7	Continuous	Felsic	718	2343	3531	91.9747	90	2011	2012	3.325	0	74	3	44	47	5	2012	3.024	47	26.8941
2011	F18	L1	0-5	1	2.2434	0.1792	Early	F18L1	Exclusion	Felsic	718	2343	3531	95.0543	40	2011	2012	17.1	5	81	33	74	61	1	2012	0.683	107	12.519
2011	F18	L1	0-5	2	0.2459	0.0173	Early	F18L1	Exclusion	Felsic	718	2343	3531	95.0543	40	2011	2012	17.1	5	81	33	74	61	1	2012	0.683	107	14.2139
2011	F18	L1	0-5	3	6.2232	0.3726	Early	F18L1	Exclusion	Felsic	718	2343	3531	95.0543	40	2011	2012	17.1	5	81	33	74	61	1	2012	0.683	107	16.7021
2011	F18	L1	5-10	1	1.4983	0.108	Early	F18L1	Exclusion	Felsic	718	2343	3531	95.0543	40	2011	2012	17.1	5	81	33	74	61	1	2012	0.683	107	13.8731
2011	F18	L1	5-10	2	1.4137	0.09	Early	F18L1	Exclusion	Felsic	718	2343	3531	95.0543	40	2011	2012	17.1	5	81	33	74	61	1	2012	0.683	107	15.7078
2011	F18	L1	5-10	3	2.2636	0.1302	Early	F18L1	Exclusion	Felsic	718	2343	3531	95.0543	40	2011	2012	17.1	5	81	33	74	61	1	2012	0.683	107	17.3856
2011	F18	L2	0-5	1	3.448	0.1982	Early	F18L2	Rotational	Felsic	718	2343	3531	95.0924	90	2011	2012	12.2	28	34	6	87	72	1	2012	3.432	93	17.3966
2011	F18	L2	0-5	2	2.8943	0.1651	Early	F18L2	Rotational	Felsic	718	2343	3531	95.0924	90	2011	2012	12.2	28	34	6	87	72	1	2012	3.432	93	17.5306
2011	F18	L2	0-5	3	2.8129	0.1333	Early	F18L2	Rotational	Felsic	718	2343	3531	95.0924	90	2011	2012	12.2	28	34	6	87	72	1	2012	3.432	93	21.102
2011	F18	L2	5-10	1	1.5949	0.0777	Early	F18L2	Rotational	Felsic	718	2343	3531	95.0924	90	2011	2012	12.2	28	34	6	87	72	1	2012	3.432	93	20.5264
2011	F18	L2	5-10	2	1.5624	0.0834	Early	F18L2	Rotational	Felsic	718	2343	3531	95.0924	90	2011	2012	12.2	28	34	6	87	72	1	2012	3.432	93	18.7338
2011	F18	L2	5-10	3	1.4216	0.0599	Early	F18L2	Rotational	Felsic	718	2343	3531	95.0924	90	2011	2012	12.2	28	34	6	87	72	1	2012	3.432	93	23.7329
2011	F19	L1	0-5	1	1.5397	0.1088	Early	F19L1	Exclusion	Felsic	694	2297	3488	95.3453	45	2011	2012	33.15	17	52	11	96	18	0	2012	4.517	107	14.1517
2011	F19	L1	0-5	2	2.3578	0.1501	Early	F19L1	Exclusion	Felsic	694	2297	3488	95.3453	45	2011	2012	33.15	17	52	11	96	18	0	2012	4.517	107	15.7082
2011	F19	L1	0-5	3	3.3892	0.2059	Early	F19L1	Exclusion	Felsic	694	2297	3488	95.3453	45	2011	2012	33.15	17	52	11	96	18	0	2012	4.517	107	16.4604
2011	F19	L1	5-10	1	1.1534	0.0572	Early	F19L1	Exclusion	Felsic	694	2297	3488	95.3453	45	2011	2012	33.15	17	52	11	96	18	0	2012	4.517	107	20.1643
2011	F19	L1	5-10	2	1.4872	0.0951	Early	F19L1	Exclusion	Felsic	694	2297	3488	95.3453	45	2011	2012	33.15	17	52	11	96	18	0	2012	4.517	107	15.6383
2011	F19	L1	5-10	3	1.5502	0.0936	Early	F19L1	Exclusion	Felsic	694	2297	3488	95.3453	45	2011	2012	33.15	17	52	11	96	18	0	2012	4.517	107	16.562
2011	F19	L2	0-5	1	1.2087	0.0923	Early	F19L2	Rotational	Felsic	694	2297	3488	95.2246	45	2011	2012	11	27	1	11	74	95	1	2012	4.892	85	13.0953
2011	F19	L2	0-5	2	2.051	0.1508	Early	F19L2	Rotational	Felsic	694	2297	3488	95.2246	45	2011	2012	11	27	1	11	74	95	1	2012	4.892	85	13.6008
2011	F19	L2	0-5	3	1.7952	0.1399	Early	F19L2	Rotational	Felsic	694	2297	3488	95.2246	45	2011	2012	11	27	1	11	74	95	1	2012	4.892	85	12.832
2011	F19	L2	5-10	1	0.6517	0.0508	Early	F19L2	Rotational	Felsic	694	2297	3488	95.2246	45	2011	2012	11	27	1	11	74	95	1	2012	4.892	85	12.8287
2011	F19	L2	5-10	2	0.8994	0.0722	Early	F19L2	Rotational	Felsic	694	2297	3488	95.2246	45	2011	2012	11	27	1	11	74	95	1	2012	4.892	85	12.4571
2011	F19	L2	5-10	3	0.8782	0.0647	Early	F19L2	Rotational	Felsic	694	2297	3488	95.2246	45	2011	2012	11	27	1	11	74	95	1	2012	4.892	85	13.5734
2011	F19	L8	0-5	1	1.5362	0.1064	Early	F19L8	Rotational	Felsic	694	2297	3488	95.2006	95	2011	2012	17.175	34	28	1	81	22	4	2012	4.929	82	14.438
2011	F19	L8	0-5	2	2.1491	0.1498	Early	F19L8	Rotational	Felsic	694	2297	3488	95.2006	95	2011	2012	17.175	34	28	1	81	22	4	2012	4.929	82	14.3465
2011	F19	L8	0-5	3	1.761	0.116	Early	F19L8	Rotational	Felsic	694	2297	3488	95.2006	95	2011	2012	17.175	34	28	1	81	22	4	2012	4.929	82	15.181
2011	F19	L8	5-10	1	1.1569	0.0751	Early	F19L8	Rotational	Felsic	694	2297	3488	95.2006	95	2011	2012	17.175	34	28	1	81	22	4	2012	4.929	82	15.4048
2011	F19	L8	5-10	2	0.6232	0.0372	Early	F19L8	Rotational	Felsic	694	2297	3488	95.2006	95	2011	2012	17.175	34	28	1	81	22	4	2012	4.929	82	16.7527
2011	F19	L8	5-10	3	0.7344	0.0501	Early	F19L8	Rotational	Felsic	694	2297	3488	95.2006	95	2011	2012	17.175	34	28	1	81	22	4	2012	4.929	82	14.6587
2011	F20	L1	0-5	1	2.9145	0.1877	Early	F20L1	Exclusion	Felsic Sedimentary	665	2110	3115	96.0496	100	2011	2012	4.875	21	20	5	89	325	0	2012	1.345	94	15.5274
2011	F20	L1	0-5	2	2.292	0.1577	Early	F20L1	Exclusion	Felsic Sedimentary	665	2110	3115	96.0496	100	2011	2012	4.875	21	20	5	89	325	0	2012	1.345	94	14.5339
2011	F20	L1	0-5	3	1.5869	0.1045	Early	F20L1	Exclusion	Felsic Sedimentary	665	2110	3115	96.0496	100	2011	2012	4.875	21	20	5	89	325	0	2012	1.345	94	15.1856
2011	F20	L1	5-10	1	1.513	0.0935	Early	F20L1	Exclusion	Felsic Sedimentary	665	2110	3115	96.0496	100	2011	2012	4.875	21	20	5	89	325	0	2012	1.345	94	16.1818
2011	F20	L1	5-10	2	1.1122	0.0723	Early	F20L1	Exclusion	Felsic Sedimentary	665	2110	3115	96.0496	100	2011	2012	4.875	21	20	5	89	325	0	2012	1.345	94	15.3831
2011	F20	L1	5-10	3	0.7952	0.0426	Early	F20L1	Exclusion	Felsic Sedimentary	665	2110	3115	96.0496	100	2011	2012	4.875	21	20	5	89	325	0	2012	1.345	94	18.6667
2011	F20	L9	0-5	1	2.7984	0.21	Early	F20L9	Rotational	Felsic Sedimentary	665	2110	3115	95.4398	30	2011	2012	10	0	17	22	137	6	2	2012	2.566	159	13.3257
2011	F20	L9	0-5	2	3.5191	0.2456	Early	F20L9	Rotational	Felsic Sedimentary	665	2110	3115	95.4398	30	2011	2012	10	0	17	22	137	6	2	2012	2.566	159	14.3286
2011	F20	L9	0-5	3	4.0748	0.281	Early	F20L9	Rotational	Felsic Sedimentary	665	2110	3115	95.4398	30	2011	2012	10	0	17	22	137	6	2	2012	2.566	159	14.5011
2011	F20	L9	5-10	1	1.6259	0.0997	Early	F20L9	Rotational	Felsic Sedimentary	665	2110	3115	95.4398	30	2011	2012	10	0	17	22	137	6	2	2012	2.566	159	16.3079
2011	F20	L9	5-10	2	1.6106	0.105	Early	F20L9	Rotational	Felsic Sedimentary	665	2110	3115	95.4398	30	2011	2012	10	0	17	22	137	6	2	2012	2.566	159	15.339
2011	F20	L9	5-10	3	1.764	0.1168	Early	F20L9	Rotational	Felsic Sedimentary	665	2110	3115	95.4398	30	2011	2012	10	0	17	22	137	6	2	2012	2.566	159	15.1027
2011	F20	L2	0-5	1	2.1057	0.147	Early	F20L2	Rotational	Felsic Sedimentary	665	2110	3115	95.4384	30	2011	2012	12.25	1	28	20	97	0	4	2012	1.096	117	14.3245
2011	F20	L2	0-5	2	2.6706	0.1697	Early	F20L2	Rotational	Felsic Sedimentary	665	2110	3115	95.4384	30	2011	2012	12.25	1	28	20	97	0	4	2012	1.096	117	15.7372
2011	F20	L2	0-5	3	3.1157	0.2048	Early	F20L2	Rotational	Felsic Sedimentary	665	2110	3115	95.4384	30	2011	2012	12.25	1	28	20	97	0	4	2012	1.096	117	15.2134
2011	F20	L2	5-10	1	1.3087	0.0793	Early	F20L2	Rotational	Felsic Sedimentary	665	2110	3115	95.4384	30	2011	2012	12.25	1	28	20	97	0	4	2012	1.096	117	16.5032
2011	F20	L2	5-10	2	1.8789	0.1173	Early	F20L2	Rotational	Felsic Sedimentary	665	2110	3115	95.4384	30	2011	2012	12.25	1	28	20	97	0	4	2012	1.096	117	16.0179
2011	F20	L2	5-10	3	1.346	0.0891	Early	F20L2	Rotational	Felsic Sedimentary	665	2110	3115	95.4384	30	2011	2012	12.25	1	28	20	97	0	4	2012	1.096	117	15.1066
2011	F21	L2	0-5	1	2.0543	0.1757	Early	F21L2	Rotational	Felsic Sedimentary	688	2114	3249	92.7502	90	2011	2012	14.2	0	10	73	26	4	1	2012	0.871	99	11.6921
2011	F21	L2	0-5	2	2.4391	0.2175	Early	F21L2	Rotational	Felsic Sedimentary	688	2114	3249	92.7502	90	2011	2012	14.2	0	10	73	26	4	1	2012	0.871	99	11.2143
2011	F21	L2	0-5	3	3.1897	0.265	Early	F21L2	Rotational	Felsic Sedimentary	688	2114	3249	92.7502	90	2011	2012	14.2	0	10	73	26	4	1	2012	0.871	99	12.0366
2011	F21	L2	5-10	1	1.0491	0.0853	Early	F21L2	Rotational	Felsic Sedimentary	688	2114	3249	92.7502	90	2011	2012	14.2	0	10	73	26	4	1	2012	0.871	99	12.2989
2011	F21	L2	5-10	2	0.7637	0.0662	Early	F21L2	Rotational	Felsic Sedimentary	688	2114	3249	92.7502	90	2011	2012	14.2	0	10	73	26	4	1	2012	0.871	99	11.5363
2011	F21	L2	5-10	3	0.9961	0.0832	Early	F21L2	Rotational	Felsic Sedimentary	688	2114	3249	92.7502	90	2011	2012	14.2	0	10	73	26	4	1	2012	0.871	99	11.9724
2011	F21	L8	0-5	1	2.1611	0.1908	Early	F21L8	Rotational	Felsic	688	2114	3249	94.1198	15	2011	2012	10.425	0	7	48	89	0	1	2012	3.195	137	11.3265
2011	F21	L8	0-5	2	2.5813	0.2225	Early	F21L8	Rotational	Felsic	688	2114	3249	94.1198	15	2011	2012	10.425	0	7	48	89	0	1	2012	3.195	137	11.6013
2011	F21	L8	0-5	3	4.2723	0.3711	Early	F21L8	Rotational	Felsic	688	2114	3249	94.1198	15	2011	2012	10.425	0	7	48	89	0	1	2012	3.195	137	11.5125
2011	F21	L8	5-10	1	1.3551	0.1126	Early	F21L8	Rotational	Felsic	688	2114	3249	94.1198	15	2011	2012	10.425	0	7	48	89	0	1	2012	3.195	137	12.0346
2011	F21	L8	5-10	2	1.1401	0.0942	Early	F21L8	Rotational	Felsic	688	2114	3249	94.1198	15	2011	2012	10.425	0	7	48	89	0	1	2012	3.195	137	12.103
2011	F21	L8	5-10	3	1.9045	0.1702	Early	F21L8	Rotational	Felsic	688	2114	3249	94.1198	15	2011	2012	10.425	0	7	48	89	0	1	2012	3.195	137	11.1898
2011	F22	L1	0-5	1	2.2695	0.1563	Early	F22L1	Exclusion	Felsic	700	2210	3283	95.2496	40	2011	2012	14.675	9	85	25	76	18	4	2012	1.508	101	14.5202
2011	F22	L1	0-5	2	2.5968	0.2136	Early	F22L1	Exclusion	Felsic	700	2210	3283	95.2496	40	2011	2012	14.675	9	85	25	76	18	4	2012	1.508	101	12.1573
2011	F22	L1	0-5	3	1.7732	0.1194	Early	F22L1	Exclusion	Felsic	700	2210	3283	95.2496	40	2011	2012	14.675	9	85	25	76	18	4	2012	1.508	101	14.8509
2011	F22	L1	5-10	1	0.8103	0.0611	Early	F22L1	Exclusion	Felsic	700	2210	3283	95.2496	40	2011	2012	14.675	9	85	25	76	18	4	2012	1.508	101	13.2619
2011	F22	L1	5-10	2	0.7229	0.0567	Early	F22L1	Exclusion	Felsic	700	2210	3283	95.2496	40	2011	2012	14.675	9	85	25	76	18	4	2012	1.508	101	12.7496
2011	F22	L1	5-10	3	0.7599	0.0464	Early	F22L1	Exclusion	Felsic	700	2210	3283	95.2496	40	2011	2012	14.675	9	85	25	76	18	4	2012	1.508	101	16.3772
2011	F22	L10	0-5	1	2.1946	0.199	Early	F22L10	Rotational	Felsic	700	2210	3283	94.5583	20	2011	2012	29.6053	0	0	37	98	0	0	2012	1.817	135	11.0281
2011	F22	L10	0-5	2	2.1285	0.1936	Early	F22L10	Rotational	Felsic	700	2210	3283	94.5583	20	2011	2012	29.6053	0	0	37	98	0	0	2012	1.817	135	10.9943
2011	F22	L10	0-5	3	3.1349	0.26	Early	F22L10	Rotational	Felsic	700	2210	3283	94.5583	20	2011	2012	29.6053	0	0	37	98	0	0	2012	1.817	135	12.0573
2011	F22	L10	5-10	1	0.7485	0.0667	Early	F22L10	Rotational	Felsic	700	2210	3283	94.5583	20	2011	2012	29.6053	0	0	37	98	0	0	2012	1.817	135	11.2219
2011	F22	L10	5-10	2	0.6693	0.062	Early	F22L10	Rotational	Felsic	700	2210	3283	94.5583	20	2011	2012	29.6053	0	0	37	98	0	0	2012	1.817	135	10.7952
2011	F22	L10	5-10	3	1.0615	0.0911	Early	F22L10	Rotational	Felsic	700	2210	3283	94.5583	20	2011	2012	29.6053	0	0	37	98	0	0	2012	1.817	135	11.652
2011	F22	L11	0-5	1	3.8155	0.2491	Early	F22L11	Rotational	Felsic	700	2210	3283	93.9605	80	2011	2012	18.45	8	19	5	99	0	2	2012	1.945	104	15.3171
2011	F22	L11	0-5	2	1.9227	0.141	Early	F22L11	Rotational	Felsic	700	2210	3283	93.9605	80	2011	2012	18.45	8	19	5	99	0	2	2012	1.945	104	13.6362
2011	F22	L11	0-5	3	3.0759	0.2207	Early	F22L11	Rotational	Felsic	700	2210	3283	93.9605	80	2011	2012	18.45	8	19	5	99	0	2	2012	1.945	104	13.937
2011	F22	L11	5-10	1	1.4756	0.0918	Early	F22L11	Rotational	Felsic	700	2210	3283	93.9605	80	2011	2012	18.45	8	19	5	99	0	2	2012	1.945	104	16.0741
2011	F22	L11	5-10	2	0.8188	0.0619	Early	F22L11	Rotational	Felsic	700	2210	3283	93.9605	80	2011	2012	18.45	8	19	5	99	0	2	2012	1.945	104	13.2278
2011	F22	L11	5-10	3	1.2934	0.0971	Early	F22L11	Rotational	Felsic	700	2210	3283	93.9605	80	2011	2012	18.45	8	19	5	99	0	2	2012	1.945	104	13.3203
2011	F22	L2	0-5	1	2.4956	0.2029	Early	F22L2	Rotational	Felsic	700	2210	3283	94.2737	80	2011	2012	13.975	0	35	20	60	8	2	2012	2.297	80	12.2997
2011	F22	L2	0-5	2	2.8619	0.2556	Early	F22L2	Rotational	Felsic	700	2210	3283	94.2737	80	2011	2012	13.975	0	35	20	60	8	2	2012	2.297	80	11.1968
2011	F22	L2	0-5	3	2.8433	0.2601	Early	F22L2	Rotational	Felsic	700	2210	3283	94.2737	80	2011	2012	13.975	0	35	20	60	8	2	2012	2.297	80	10.9316
2011	F22	L2	5-10	1	0.6434	0.0547	Early	F22L2	Rotational	Felsic	700	2210	3283	94.2737	80	2011	2012	13.975	0	35	20	60	8	2	2012	2.297	80	11.7623
2011	F22	L2	5-10	2	0.8843	0.0788	Early	F22L2	Rotational	Felsic	700	2210	3283	94.2737	80	2011	2012	13.975	0	35	20	60	8	2	2012	2.297	80	11.2221
2011	F22	L2	5-10	3	0.8911	0.0806	Early	F22L2	Rotational	Felsic	700	2210	3283	94.2737	80	2011	2012	13.975	0	35	20	60	8	2	2012	2.297	80	11.0558
2011	F23	L7	0-5	1	3.6181	0.2347	Early	F23L7	Continuous	Felsic Sedimentary	694	2350	3599	94.6101	70	2011	2012	17.875	24	45	2	88	36	5	2012	1.336	90	15.4159
2011	F23	L7	0-5	2	3.4384	0.2333	Early	F23L7	Continuous	Felsic Sedimentary	694	2350	3599	94.6101	70	2011	2012	17.875	24	45	2	88	36	5	2012	1.336	90	14.7381
2011	F23	L7	0-5	3	5.4185	0.3049	Early	F23L7	Continuous	Felsic Sedimentary	694	2350	3599	94.6101	70	2011	2012	17.875	24	45	2	88	36	5	2012	1.336	90	17.7714
2011	F23	L7	5-10	1	1.5947	0.0884	Early	F23L7	Continuous	Felsic Sedimentary	694	2350	3599	94.6101	70	2011	2012	17.875	24	45	2	88	36	5	2012	1.336	90	18.0396
2011	F23	L7	5-10	2	1.4227	0.0835	Early	F23L7	Continuous	Felsic Sedimentary	694	2350	3599	94.6101	70	2011	2012	17.875	24	45	2	88	36	5	2012	1.336	90	17.0383
2011	F23	L7	5-10	3	2.0848	0.1235	Early	F23L7	Continuous	Felsic Sedimentary	694	2350	3599	94.6101	70	2011	2012	17.875	24	45	2	88	36	5	2012	1.336	90	16.881
2011	F23	L2	0-5	1	2.3604	0.1618	Early	F23L2	Rotational	Felsic	694	2350	3599	95.9813	90	2011	2012	14.0526	15	111	7	92	17	8	2012	0.996	99	14.5884
2011	F23	L2	0-5	2	2.3803	0.1545	Early	F23L2	Rotational	Felsic	694	2350	3599	95.9813	90	2011	2012	14.0526	15	111	7	92	17	8	2012	0.996	99	15.4065
2011	F23	L2	0-5	3	3.0013	0.1818	Early	F23L2	Rotational	Felsic	694	2350	3599	95.9813	90	2011	2012	14.0526	15	111	7	92	17	8	2012	0.996	99	16.5088
2011	F23	L2	5-10	1	0.7555	0.0519	Early	F23L2	Rotational	Felsic	694	2350	3599	95.9813	90	2011	2012	14.0526	15	111	7	92	17	8	2012	0.996	99	14.5568
2011	F23	L2	5-10	2	0.8654	0.0614	Early	F23L2	Rotational	Felsic	694	2350	3599	95.9813	90	2011	2012	14.0526	15	111	7	92	17	8	2012	0.996	99	14.0945
2011	F23	L2	5-10	3	0.9251	0.0674	Early	F23L2	Rotational	Felsic	694	2350	3599	95.9813	90	2011	2012	14.0526	15	111	7	92	17	8	2012	0.996	99	13.7255
2011	F24	L1	0-5	1	3.4325	0.2831	Early	F24L1	Exclusion	Felsic	736	2282	3317	97.1264	5	2011	2012	12.225	0	45	12	87	1	2	2012	3.081	99	12.1247
2011	F24	L1	0-5	2	2.4384	0.1734	Early	F24L1	Exclusion	Felsic	736	2282	3317	97.1264	5	2011	2012	12.225	0	45	12	87	1	2	2012	3.081	99	14.0623
2011	F24	L1	0-5	3	1.8972	0.157	Early	F24L1	Exclusion	Felsic	736	2282	3317	97.1264	5	2011	2012	12.225	0	45	12	87	1	2	2012	3.081	99	12.0841
2011	F24	L1	5-10	1	1.2376	0.0723	Early	F24L1	Exclusion	Felsic	736	2282	3317	97.1264	5	2011	2012	12.225	0	45	12	87	1	2	2012	3.081	99	17.1176
2011	F24	L1	5-10	2	1.2893	0.0785	Early	F24L1	Exclusion	Felsic	736	2282	3317	97.1264	5	2011	2012	12.225	0	45	12	87	1	2	2012	3.081	99	16.4242
2011	F24	L1	5-10	3	0.8185	0.0702	Early	F24L1	Exclusion	Felsic	736	2282	3317	97.1264	5	2011	2012	12.225	0	45	12	87	1	2	2012	3.081	99	11.6595
2011	F24	L10	0-5	1	2.0597	0.1777	Early	F24L10	Rotational	Felsic	736	2282	3317	93.9955	0	2011	2012	15.95	1	0	29	91	0	0	2012	1.497	120	11.5909
2011	F24	L10	0-5	2	2.2429	0.1794	Early	F24L10	Rotational	Felsic	736	2282	3317	93.9955	0	2011	2012	15.95	1	0	29	91	0	0	2012	1.497	120	12.5022
2011	F24	L10	0-5	3	2.5035	0.1953	Early	F24L10	Rotational	Felsic	736	2282	3317	93.9955	0	2011	2012	15.95	1	0	29	91	0	0	2012	1.497	120	12.8187
2011	F24	L10	5-10	1	1.2869	0.1033	Early	F24L10	Rotational	Felsic	736	2282	3317	93.9955	0	2011	2012	15.95	1	0	29	91	0	0	2012	1.497	120	12.4579
2011	F24	L10	5-10	2	1.526	0.1178	Early	F24L10	Rotational	Felsic	736	2282	3317	93.9955	0	2011	2012	15.95	1	0	29	91	0	0	2012	1.497	120	12.9542
2011	F24	L10	5-10	3	1.7424	0.1271	Early	F24L10	Rotational	Felsic	736	2282	3317	93.9955	0	2011	2012	15.95	1	0	29	91	0	0	2012	1.497	120	13.7089
2011	F24	L11	0-5	1	2.9986	0.2144	Early	F24L11	Rotational	Felsic	736	2282	3317	91.6731	40	2011	2012	19.975	11	1	20	88	8	2	2012	3.14	108	13.986
2011	F24	L11	0-5	2	2.7054	0.2209	Early	F24L11	Rotational	Felsic	736	2282	3317	91.6731	40	2011	2012	19.975	11	1	20	88	8	2	2012	3.14	108	12.2472
2011	F24	L11	0-5	3	4.059	0.2974	Early	F24L11	Rotational	Felsic	736	2282	3317	91.6731	40	2011	2012	19.975	11	1	20	88	8	2	2012	3.14	108	13.6483
2011	F24	L11	5-10	1	0.9239	0.0651	Early	F24L11	Rotational	Felsic	736	2282	3317	91.6731	40	2011	2012	19.975	11	1	20	88	8	2	2012	3.14	108	14.192
2011	F24	L11	5-10	2	1.1492	0.0714	Early	F24L11	Rotational	Felsic	736	2282	3317	91.6731	40	2011	2012	19.975	11	1	20	88	8	2	2012	3.14	108	16.0952
2011	F24	L11	5-10	3	1.4524	0.103	Early	F24L11	Rotational	Felsic	736	2282	3317	91.6731	40	2011	2012	19.975	11	1	20	88	8	2	2012	3.14	108	14.101
2011	F24	L2	0-5	1	2.5868	0.2351	Early	F24L2	Rotational	Felsic	736	2282	3317	95.0921	5	2011	2012	18.1053	0	0	57	82	0	0	2012	2.771	139	11.003
2011	F24	L2	0-5	2	2.0592	0.1741	Early	F24L2	Rotational	Felsic	736	2282	3317	95.0921	5	2011	2012	18.1053	0	0	57	82	0	0	2012	2.771	139	11.8277
2011	F24	L2	0-5	3	2.3201	0.2003	Early	F24L2	Rotational	Felsic	736	2282	3317	95.0921	5	2011	2012	18.1053	0	0	57	82	0	0	2012	2.771	139	11.5831
2011	F24	L2	5-10	1	0.949	0.0773	Early	F24L2	Rotational	Felsic	736	2282	3317	95.0921	5	2011	2012	18.1053	0	0	57	82	0	0	2012	2.771	139	12.2768
2011	F24	L2	5-10	2	0.9266	0.0695	Early	F24L2	Rotational	Felsic	736	2282	3317	95.0921	5	2011	2012	18.1053	0	0	57	82	0	0	2012	2.771	139	13.3324
2011	F24	L2	5-10	3	1.0514	0.0924	Early	F24L2	Rotational	Felsic	736	2282	3317	95.0921	5	2011	2012	18.1053	0	0	57	82	0	0	2012	2.771	139	11.3788
2011	F25	L1	0-5	1	5.4503	0.3345	Early	F25L1	Exclusion	Felsic	686	2206	3311	94.6842	50	2011	2012	14.775	35	58	10	85	31	0	2012	5.137	95	16.2939
2011	F25	L1	0-5	2	3.5159	0.2343	Early	F25L1	Exclusion	Felsic	686	2206	3311	94.6842	50	2011	2012	14.775	35	58	10	85	31	0	2012	5.137	95	15.006
2011	F25	L1	0-5	3	5.3823	0.3548	Early	F25L1	Exclusion	Felsic	686	2206	3311	94.6842	50	2011	2012	14.775	35	58	10	85	31	0	2012	5.137	95	15.17
2011	F25	L1	5-10	1	2.5857	0.1589	Early	F25L1	Exclusion	Felsic	686	2206	3311	94.6842	50	2011	2012	14.775	35	58	10	85	31	0	2012	5.137	95	16.2725
2011	F25	L1	5-10	2	1.5343	0.0921	Early	F25L1	Exclusion	Felsic	686	2206	3311	94.6842	50	2011	2012	14.775	35	58	10	85	31	0	2012	5.137	95	16.6591
2011	F25	L1	5-10	3	2.128	0.1343	Early	F25L1	Exclusion	Felsic	686	2206	3311	94.6842	50	2011	2012	14.775	35	58	10	85	31	0	2012	5.137	95	15.8451
2011	F25	L2	0-5	1	3.368	0.2534	Early	F25L2	Rotational	Felsic	686	2206	3311	94.3013	20	2011	2012	22.325	10	3	4	83	4	0	2012	2.884	87	13.2912
2011	F25	L2	0-5	2	5.8395	0.4059	Early	F25L2	Rotational	Felsic	686	2206	3311	94.3013	20	2011	2012	22.325	10	3	4	83	4	0	2012	2.884	87	14.3865
2011	F25	L2	0-5	3	4.4308	0.3651	Early	F25L2	Rotational	Felsic	686	2206	3311	94.3013	20	2011	2012	22.325	10	3	4	83	4	0	2012	2.884	87	12.1359
2011	F25	L2	5-10	1	1.4498	0.0871	Early	F25L2	Rotational	Felsic	686	2206	3311	94.3013	20	2011	2012	22.325	10	3	4	83	4	0	2012	2.884	87	16.6452
2011	F25	L2	5-10	2	2.8964	0.1934	Early	F25L2	Rotational	Felsic	686	2206	3311	94.3013	20	2011	2012	22.325	10	3	4	83	4	0	2012	2.884	87	14.9762
2011	F25	L2	5-10	3	1.8147	0.1245	Early	F25L2	Rotational	Felsic	686	2206	3311	94.3013	20	2011	2012	22.325	10	3	4	83	4	0	2012	2.884	87	14.5759
2011	F25	L3	0-5	1	3.9147	0.3014	Early	F25L3	Rotational	Felsic	686	2206	3311	94.1979	25	2011	2012	12.075	2	67	14	73	1	1	2012	1.622	87	12.9884
2011	F25	L3	0-5	2	3.4241	0.2734	Early	F25L3	Rotational	Felsic	686	2206	3311	94.1979	25	2011	2012	12.075	2	67	14	73	1	1	2012	1.622	87	12.5241
2011	F25	L3	0-5	3	4.8219	0.3593	Early	F25L3	Rotational	Felsic	686	2206	3311	94.1979	25	2011	2012	12.075	2	67	14	73	1	1	2012	1.622	87	13.4203
2011	F25	L3	5-10	1	1.3936	0.0847	Early	F25L3	Rotational	Felsic	686	2206	3311	94.1979	25	2011	2012	12.075	2	67	14	73	1	1	2012	1.622	87	16.4534
2011	F25	L3	5-10	2	1.6923	0.1191	Early	F25L3	Rotational	Felsic	686	2206	3311	94.1979	25	2011	2012	12.075	2	67	14	73	1	1	2012	1.622	87	14.2091
2011	F25	L3	5-10	3	3.6865	0.2149	Early	F25L3	Rotational	Felsic	686	2206	3311	94.1979	25	2011	2012	12.075	2	67	14	73	1	1	2012	1.622	87	17.1545
2011	F25	L4	0-5	1	7.4982	0.5763	Early	F25L4	Rotational	Felsic	686	2206	3311	95.4478	30	2011	2012	14.825	3	22	2	69	21	1	2012	2.31	71	13.0109
2011	F25	L4	0-5	2	4.1342	0.3443	Early	F25L4	Rotational	Felsic	686	2206	3311	95.4478	30	2011	2012	14.825	3	22	2	69	21	1	2012	2.31	71	12.0076
2011	F25	L4	0-5	3	2.5315	0.1738	Early	F25L4	Rotational	Felsic	686	2206	3311	95.4478	30	2011	2012	14.825	3	22	2	69	21	1	2012	2.31	71	14.5656
2011	F25	L4	5-10	1	4.2372	0.2725	Early	F25L4	Rotational	Felsic	686	2206	3311	95.4478	30	2011	2012	14.825	3	22	2	69	21	1	2012	2.31	71	15.5494
2011	F25	L4	5-10	2	1.8129	0.1084	Early	F25L4	Rotational	Felsic	686	2206	3311	95.4478	30	2011	2012	14.825	3	22	2	69	21	1	2012	2.31	71	16.7242
2011	F25	L4	5-10	3	1.1442	0.0645	Early	F25L4	Rotational	Felsic	686	2206	3311	95.4478	30	2011	2012	14.825	3	22	2	69	21	1	2012	2.31	71	17.7395
2022	F1	L1	0-5	1	4.7002	0.377923	Late	F1L1	Exclusion	Mafic	918	2538	3260	93.0111	0	2022	2021	23.875	0	5	50	107	0	0	2021	3.427	157	12.4369
2022	F1	L1	0-5	2	6.92721	0.530002	Late	F1L1	Exclusion	Mafic	918	2538	3260	93.0111	0	2022	2021	23.875	0	5	50	107	0	0	2021	3.427	157	13.0702
2022	F1	L1	0-5	3	4.1652	0.332654	Late	F1L1	Exclusion	Mafic	918	2538	3260	93.0111	0	2022	2021	23.875	0	5	50	107	0	0	2021	3.427	157	12.5211
2022	F1	L1	5-10	1	2.04865	0.144837	Late	F1L1	Exclusion	Mafic	918	2538	3260	93.0111	0	2022	2021	23.875	0	5	50	107	0	0	2021	3.427	157	14.1445
2022	F1	L1	5-10	2	3.21043	0.245636	Late	F1L1	Exclusion	Mafic	918	2538	3260	93.0111	0	2022	2021	23.875	0	5	50	107	0	0	2021	3.427	157	13.0699
2022	F1	L1	5-10	3	2.65519	0.201115	Late	F1L1	Exclusion	Mafic	918	2538	3260	93.0111	0	2022	2021	23.875	0	5	50	107	0	0	2021	3.427	157	13.2023
2022	F1	L2	0-5	1	4.5099	0.378168	Late	F1L2	Rotational	Felsic Sedimentary	918	2538	3260	94.791	0.2	2022	2021	16.125	0	3	87	59	1	1	2021	2.384	146	11.9256
2022	F1	L2	0-5	2	4.67586	0.396368	Late	F1L2	Rotational	Felsic Sedimentary	918	2538	3260	94.791	0.2	2022	2021	16.125	0	3	87	59	1	1	2021	2.384	146	11.7967
2022	F1	L2	0-5	3	3.47163	0.308575	Late	F1L2	Rotational	Felsic Sedimentary	918	2538	3260	94.791	0.2	2022	2021	16.125	0	3	87	59	1	1	2021	2.384	146	11.2505
2022	F1	L2	5-10	1	2.64283	0.197741	Late	F1L2	Rotational	Felsic Sedimentary	918	2538	3260	94.791	0.2	2022	2021	16.125	0	3	87	59	1	1	2021	2.384	146	13.3651
2022	F1	L2	5-10	2	2.26773	0.172207	Late	F1L2	Rotational	Felsic Sedimentary	918	2538	3260	94.791	0.2	2022	2021	16.125	0	3	87	59	1	1	2021	2.384	146	13.1686
2022	F1	L2	5-10	3	1.91868	0.155031	Late	F1L2	Rotational	Felsic Sedimentary	918	2538	3260	94.791	0.2	2022	2021	16.125	0	3	87	59	1	1	2021	2.384	146	12.3761
2022	F1	L3	0-5	1	4.48626	0.384128	Late	F1L3	Rotational	Felsic Sedimentary	918	2538	3260	93.1243	0	2022	2021	15.525	0	1	96	52	0	1	2021	2.945	148	11.6791
2022	F1	L3	0-5	2	4.88628	0.424052	Late	F1L3	Rotational	Felsic Sedimentary	918	2538	3260	93.1243	0	2022	2021	15.525	0	1	96	52	0	1	2021	2.945	148	11.5228
2022	F1	L3	0-5	3	3.45025	0.322119	Late	F1L3	Rotational	Felsic Sedimentary	918	2538	3260	93.1243	0	2022	2021	15.525	0	1	96	52	0	1	2021	2.945	148	10.7111
2022	F1	L3	5-10	1	2.17297	0.150132	Late	F1L3	Rotational	Felsic Sedimentary	918	2538	3260	93.1243	0	2022	2021	15.525	0	1	96	52	0	1	2021	2.945	148	14.4738
2022	F1	L3	5-10	2	2.07395	0.149745	Late	F1L3	Rotational	Felsic Sedimentary	918	2538	3260	93.1243	0	2022	2021	15.525	0	1	96	52	0	1	2021	2.945	148	13.8499
2022	F1	L3	5-10	3	1.47764	0.12089	Late	F1L3	Rotational	Felsic Sedimentary	918	2538	3260	93.1243	0	2022	2021	15.525	0	1	96	52	0	1	2021	2.945	148	12.223
2022	F1	L4	0-5	1	2.91081	0.261198	Late	F1L4	Rotational	Felsic Sedimentary	918	2538	3260	95.861	10	2022	2021	20.875	0	0	47	126	0	0	2021	2.572	173	11.1441
2022	F1	L4	0-5	2	2.59384	0.23359	Late	F1L4	Rotational	Felsic Sedimentary	918	2538	3260	95.861	10	2022	2021	20.875	0	0	47	126	0	0	2021	2.572	173	11.1042
2022	F1	L4	0-5	3	2.85334	0.26677	Late	F1L4	Rotational	Felsic Sedimentary	918	2538	3260	95.861	10	2022	2021	20.875	0	0	47	126	0	0	2021	2.572	173	10.6959
2022	F1	L4	5-10	1	1.63908	0.127327	Late	F1L4	Rotational	Felsic Sedimentary	918	2538	3260	95.861	10	2022	2021	20.875	0	0	47	126	0	0	2021	2.572	173	12.873
2022	F1	L4	5-10	2	1.17097	0.0909741	Late	F1L4	Rotational	Felsic Sedimentary	918	2538	3260	95.861	10	2022	2021	20.875	0	0	47	126	0	0	2021	2.572	173	12.8715
2022	F1	L4	5-10	3	0.878015	0.0668757	Late	F1L4	Rotational	Felsic Sedimentary	918	2538	3260	95.861	10	2022	2021	20.875	0	0	47	126	0	0	2021	2.572	173	13.1291
2022	F2	L5	0-5	1	2.88673	0.193517	Late	F2L5	Continuous	Felsic	1073	3115	4063	96.5742	0.75	2022	2021	6.55	8	80	60	63	57	7	2021	3.228	123	14.9172
2022	F2	L5	0-5	2	2.91924	0.189905	Late	F2L5	Continuous	Felsic	1073	3115	4063	96.5742	0.75	2022	2021	6.55	8	80	60	63	57	7	2021	3.228	123	15.3722
2022	F2	L5	0-5	3	4.5214	0.285993	Late	F2L5	Continuous	Felsic	1073	3115	4063	96.5742	0.75	2022	2021	6.55	8	80	60	63	57	7	2021	3.228	123	15.8095
2022	F2	L5	5-10	1	1.0868	0.073266	Late	F2L5	Continuous	Felsic	1073	3115	4063	96.5742	0.75	2022	2021	6.55	8	80	60	63	57	7	2021	3.228	123	14.8337
2022	F2	L5	5-10	2	0.95627	0.0660782	Late	F2L5	Continuous	Felsic	1073	3115	4063	96.5742	0.75	2022	2021	6.55	8	80	60	63	57	7	2021	3.228	123	14.4718
2022	F2	L5	5-10	3	1.02153	0.0705821	Late	F2L5	Continuous	Felsic	1073	3115	4063	96.5742	0.75	2022	2021	6.55	8	80	60	63	57	7	2021	3.228	123	14.4729
2022	F2	L6	0-5	1	14.0791	3.33951	Late	F2L6	Continuous	Felsic	1073	3115	4063	92.6361	0.5	2022	2021	10.325	1	21	64	70	13	6	2021	1.904	134	4.21591
2022	F2	L6	0-5	2	9.74542	2.28633	Late	F2L6	Continuous	Felsic	1073	3115	4063	92.6361	0.5	2022	2021	10.325	1	21	64	70	13	6	2021	1.904	134	4.26248
2022	F2	L6	0-5	3	15.3852	3.3959	Late	F2L6	Continuous	Felsic	1073	3115	4063	92.6361	0.5	2022	2021	10.325	1	21	64	70	13	6	2021	1.904	134	4.53053
2022	F2	L6	5-10	1	5.09917	1.14914	Late	F2L6	Continuous	Felsic	1073	3115	4063	92.6361	0.5	2022	2021	10.325	1	21	64	70	13	6	2021	1.904	134	4.43737
2022	F2	L6	5-10	2	4.2585	0.775332	Late	F2L6	Continuous	Felsic	1073	3115	4063	92.6361	0.5	2022	2021	10.325	1	21	64	70	13	6	2021	1.904	134	5.49249
2022	F2	L6	5-10	3	4.875	0.998511	Late	F2L6	Continuous	Felsic	1073	3115	4063	92.6361	0.5	2022	2021	10.325	1	21	64	70	13	6	2021	1.904	134	4.88227
2022	F2	L1	0-5	1	3.79677	0.208547	Late	F2L1	Exclusion	Felsic	1073	3115	4063	97.7222	1	2022	2021	6.05	1027	101	51	71	95	5	2021	4.636	122	18.2058
2022	F2	L1	0-5	2	3.33859	0.170197	Late	F2L1	Exclusion	Felsic	1073	3115	4063	97.7222	1	2022	2021	6.05	1027	101	51	71	95	5	2021	4.636	122	19.616
2022	F2	L1	0-5	3	2.27065	0.117684	Late	F2L1	Exclusion	Felsic	1073	3115	4063	97.7222	1	2022	2021	6.05	1027	101	51	71	95	5	2021	4.636	122	19.2945
2022	F2	L1	5-10	1	1.24672	0.0635655	Late	F2L1	Exclusion	Felsic	1073	3115	4063	97.7222	1	2022	2021	6.05	1027	101	51	71	95	5	2021	4.636	122	19.6131
2022	F2	L1	5-10	2	1.06004	0.0557001	Late	F2L1	Exclusion	Felsic	1073	3115	4063	97.7222	1	2022	2021	6.05	1027	101	51	71	95	5	2021	4.636	122	19.0312
2022	F2	L1	5-10	3	0.99243	0.0506208	Late	F2L1	Exclusion	Felsic	1073	3115	4063	97.7222	1	2022	2021	6.05	1027	101	51	71	95	5	2021	4.636	122	19.6052
2022	F2	L2	0-5	1	8.78385	1.51831	Late	F2L2	Rotational	Felsic	1073	3115	4063	97.1423	1	2022	2021	10.95	52	49	17	105	51	0	2021	2.86	122	5.78527
2022	F2	L2	0-5	2	6.53378	0.972829	Late	F2L2	Rotational	Felsic	1073	3115	4063	97.1423	1	2022	2021	10.95	52	49	17	105	51	0	2021	2.86	122	6.71627
2022	F2	L2	0-5	3	6.87348	1.13574	Late	F2L2	Rotational	Felsic	1073	3115	4063	97.1423	1	2022	2021	10.95	52	49	17	105	51	0	2021	2.86	122	6.05201
2022	F2	L2	5-10	1	2.33408	0.342824	Late	F2L2	Rotational	Felsic	1073	3115	4063	97.1423	1	2022	2021	10.95	52	49	17	105	51	0	2021	2.86	122	6.80837
2022	F2	L2	5-10	2	1.8914	0.187066	Late	F2L2	Rotational	Felsic	1073	3115	4063	97.1423	1	2022	2021	10.95	52	49	17	105	51	0	2021	2.86	122	10.1108
2022	F2	L2	5-10	3	2.52372	0.4317	Late	F2L2	Rotational	Felsic	1073	3115	4063	97.1423	1	2022	2021	10.95	52	49	17	105	51	0	2021	2.86	122	5.84601
2022	F3	L5	0-5	1	3.38453	0.256114	Late	F3L5	Continuous	Felsic	988	2712	3469	93.3739	0	2022	2021	7.7	0	2	56	57	4	1	2021	5.994	113	13.2149
2022	F3	L5	0-5	2	2.01522	0.155824	Late	F3L5	Continuous	Felsic	988	2712	3469	93.3739	0	2022	2021	7.7	0	2	56	57	4	1	2021	5.994	113	12.9327
2022	F3	L5	0-5	3	2.87426	0.212929	Late	F3L5	Continuous	Felsic	988	2712	3469	93.3739	0	2022	2021	7.7	0	2	56	57	4	1	2021	5.994	113	13.4987
2022	F3	L5	5-10	1	1.37356	0.0893143	Late	F3L5	Continuous	Felsic	988	2712	3469	93.3739	0	2022	2021	7.7	0	2	56	57	4	1	2021	5.994	113	15.379
2022	F3	L5	5-10	2	0.880793	0.0498711	Late	F3L5	Continuous	Felsic	988	2712	3469	93.3739	0	2022	2021	7.7	0	2	56	57	4	1	2021	5.994	113	17.6614
2022	F3	L5	5-10	3	0.867626	0.0566745	Late	F3L5	Continuous	Felsic	988	2712	3469	93.3739	0	2022	2021	7.7	0	2	56	57	4	1	2021	5.994	113	15.3089
2022	F3	L6	0-5	1	1.4064	0.119026	Late	F3L6	Continuous	Felsic	988	2712	3469	95.2815	15	2022	2021	32.8	0	0	34	51	0	0	2021	1.151	85	11.8159
2022	F3	L6	0-5	2	1.5135	0.124027	Late	F3L6	Continuous	Felsic	988	2712	3469	95.2815	15	2022	2021	32.8	0	0	34	51	0	0	2021	1.151	85	12.2029
2022	F3	L6	0-5	3	2.40528	0.202643	Late	F3L6	Continuous	Felsic	988	2712	3469	95.2815	15	2022	2021	32.8	0	0	34	51	0	0	2021	1.151	85	11.8696
2022	F3	L6	5-10	1	0.465049	0.0234547	Late	F3L6	Continuous	Felsic	988	2712	3469	95.2815	15	2022	2021	32.8	0	0	34	51	0	0	2021	1.151	85	19.8276
2022	F3	L6	5-10	2	0.60189	0.039493	Late	F3L6	Continuous	Felsic	988	2712	3469	95.2815	15	2022	2021	32.8	0	0	34	51	0	0	2021	1.151	85	15.2404
2022	F3	L6	5-10	3	0.795869	0.0577722	Late	F3L6	Continuous	Felsic	988	2712	3469	95.2815	15	2022	2021	32.8	0	0	34	51	0	0	2021	1.151	85	13.776
2022	F3	L1	0-5	1	2.97833	0.192611	Late	F3L1	Exclusion	Felsic	988	2712	3469	95.8407	50	2022	2021	17.25	5	0	49	90	0	0	2021	-0.178	139	15.4629
2022	F3	L1	0-5	2	2.18161	0.144805	Late	F3L1	Exclusion	Felsic	988	2712	3469	95.8407	50	2022	2021	17.25	5	0	49	90	0	0	2021	-0.178	139	15.0659
2022	F3	L1	0-5	3	1.77512	0.132479	Late	F3L1	Exclusion	Felsic	988	2712	3469	95.8407	50	2022	2021	17.25	5	0	49	90	0	0	2021	-0.178	139	13.3992
2022	F3	L1	5-10	1	1.32636	0.084726	Late	F3L1	Exclusion	Felsic	988	2712	3469	95.8407	50	2022	2021	17.25	5	0	49	90	0	0	2021	-0.178	139	15.6547
2022	F3	L1	5-10	2	1.24824	0.0590702	Late	F3L1	Exclusion	Felsic	988	2712	3469	95.8407	50	2022	2021	17.25	5	0	49	90	0	0	2021	-0.178	139	21.1314
2022	F3	L1	5-10	3	0.638598	0.0414086	Late	F3L1	Exclusion	Felsic	988	2712	3469	95.8407	50	2022	2021	17.25	5	0	49	90	0	0	2021	-0.178	139	15.4219
2022	F3	L2	0-5	1	1.73405	0.134369	Late	F3L2	Rotational	Felsic	988	2712	3469	95.7849	75	2022	2021	13.775	6	6	11	103	4	2	2021	1.912	114	12.9051
2022	F3	L2	0-5	2	1.73387	0.128649	Late	F3L2	Rotational	Felsic	988	2712	3469	95.7849	75	2022	2021	13.775	6	6	11	103	4	2	2021	1.912	114	13.4776
2022	F3	L2	0-5	3	1.95797	0.134255	Late	F3L2	Rotational	Felsic	988	2712	3469	95.7849	75	2022	2021	13.775	6	6	11	103	4	2	2021	1.912	114	14.5839
2022	F3	L2	5-10	1	0.677749	0.0442682	Late	F3L2	Rotational	Felsic	988	2712	3469	95.7849	75	2022	2021	13.775	6	6	11	103	4	2	2021	1.912	114	15.3101
2022	F3	L2	5-10	2	0.855484	0.0626593	Late	F3L2	Rotational	Felsic	988	2712	3469	95.7849	75	2022	2021	13.775	6	6	11	103	4	2	2021	1.912	114	13.653
2022	F3	L2	5-10	3	0.64957	0.664429	Late	F3L2	Rotational	Felsic	988	2712	3469	95.7849	75	2022	2021	13.775	6	6	11	103	4	2	2021	1.912	114	0.977636
2022	F5	L2	0-5	1	4.68084	0.347107	Late	F5L2	Rotational	Felsic	1075	3012	3917	93.5495	15	2022	2021	11.475	0	3	44	78	0	1	2021	1.575	122	13.4853
2022	F5	L2	0-5	2	4.29213	0.297285	Late	F5L2	Rotational	Felsic	1075	3012	3917	93.5495	15	2022	2021	11.475	0	3	44	78	0	1	2021	1.575	122	14.4377
2022	F5	L2	0-5	3	4.54427	0.286474	Late	F5L2	Rotational	Felsic	1075	3012	3917	93.5495	15	2022	2021	11.475	0	3	44	78	0	1	2021	1.575	122	15.8628
2022	F5	L2	5-10	1	2.27017	0.139057	Late	F5L2	Rotational	Felsic	1075	3012	3917	93.5495	15	2022	2021	11.475	0	3	44	78	0	1	2021	1.575	122	16.3255
2022	F5	L2	5-10	2	1.80391	0.0987364	Late	F5L2	Rotational	Felsic	1075	3012	3917	93.5495	15	2022	2021	11.475	0	3	44	78	0	1	2021	1.575	122	18.27
2022	F5	L2	5-10	3	2.13133	0.09905	Late	F5L2	Rotational	Felsic	1075	3012	3917	93.5495	15	2022	2021	11.475	0	3	44	78	0	1	2021	1.575	122	21.5177
2022	F5	L3	0-5	1	3.99947	0.325763	Late	F5L3	Rotational	Felsic	1075	3012	3917	92.1549	10	2022	2021	7.75	2	25	70	52	1	2	2021	2.392	122	12.2772
2022	F5	L3	0-5	2	5.19405	0.414347	Late	F5L3	Rotational	Felsic	1075	3012	3917	92.1549	10	2022	2021	7.75	2	25	70	52	1	2	2021	2.392	122	12.5355
2022	F5	L3	0-5	3	2.84883	0.236302	Late	F5L3	Rotational	Felsic	1075	3012	3917	92.1549	10	2022	2021	7.75	2	25	70	52	1	2	2021	2.392	122	12.0559
2022	F5	L3	5-10	1	1.22034	0.0951305	Late	F5L3	Rotational	Felsic	1075	3012	3917	92.1549	10	2022	2021	7.75	2	25	70	52	1	2	2021	2.392	122	12.8281
2022	F5	L3	5-10	2	1.08346	0.0868824	Late	F5L3	Rotational	Felsic	1075	3012	3917	92.1549	10	2022	2021	7.75	2	25	70	52	1	2	2021	2.392	122	12.4704
2022	F5	L3	5-10	3	1.00539	0.0777781	Late	F5L3	Rotational	Felsic	1075	3012	3917	92.1549	10	2022	2021	7.75	2	25	70	52	1	2	2021	2.392	122	12.9264
2022	F5	L4	0-5	1	2.68698	0.205515	Late	F5L4	Rotational	Felsic	1075	3012	3917	94.2551	15	2022	2021	14.2	8	0	30	81	8	0	2021	1.352	111	13.0744
2022	F5	L4	0-5	2	3.84217	0.244214	Late	F5L4	Rotational	Felsic	1075	3012	3917	94.2551	15	2022	2021	14.2	8	0	30	81	8	0	2021	1.352	111	15.7328
2022	F5	L4	0-5	3	1.99472	0.143039	Late	F5L4	Rotational	Felsic	1075	3012	3917	94.2551	15	2022	2021	14.2	8	0	30	81	8	0	2021	1.352	111	13.9453
2022	F5	L4	5-10	1	1.19666	0.0803892	Late	F5L4	Rotational	Felsic	1075	3012	3917	94.2551	15	2022	2021	14.2	8	0	30	81	8	0	2021	1.352	111	14.8859
2022	F5	L4	5-10	2	1.38701	0.0760639	Late	F5L4	Rotational	Felsic	1075	3012	3917	94.2551	15	2022	2021	14.2	8	0	30	81	8	0	2021	1.352	111	18.2347
2022	F5	L4	5-10	3	1.02431	0.0681125	Late	F5L4	Rotational	Felsic	1075	3012	3917	94.2551	15	2022	2021	14.2	8	0	30	81	8	0	2021	1.352	111	15.0386
2022	F6	L7	0-5	1	3.27329	0.267881	Late	F6L7	Continuous	Felsic	1004	2801	3650	94.1514	20	2022	2021	6.325	1	46	28	93	5	0	2021	0.471	121	12.2192
2022	F6	L7	0-5	2	2.83016	0.218636	Late	F6L7	Continuous	Felsic	1004	2801	3650	94.1514	20	2022	2021	6.325	1	46	28	93	5	0	2021	0.471	121	12.9446
2022	F6	L7	0-5	3	2.39167	0.20011	Late	F6L7	Continuous	Felsic	1004	2801	3650	94.1514	20	2022	2021	6.325	1	46	28	93	5	0	2021	0.471	121	11.9517
2022	F6	L7	5-10	1	1.73919	0.135451	Late	F6L7	Continuous	Felsic	1004	2801	3650	94.1514	20	2022	2021	6.325	1	46	28	93	5	0	2021	0.471	121	12.84
2022	F6	L7	5-10	2	1.14113	0.0901098	Late	F6L7	Continuous	Felsic	1004	2801	3650	94.1514	20	2022	2021	6.325	1	46	28	93	5	0	2021	0.471	121	12.6637
2022	F6	L7	5-10	3	1.88093	0.132131	Late	F6L7	Continuous	Felsic	1004	2801	3650	94.1514	20	2022	2021	6.325	1	46	28	93	5	0	2021	0.471	121	14.2354
2022	F6	L1	0-5	1	2.20992	0.17225	Late	F6L1	Exclusion	Felsic Sedimentary	1004	2801	3650	93.939	15	2022	2021	4.25	5	137	34	77	70	3	2021	1.334	111	12.8298
2022	F6	L1	0-5	2	2.35157	0.243465	Late	F6L1	Exclusion	Felsic Sedimentary	1004	2801	3650	93.939	15	2022	2021	4.25	5	137	34	77	70	3	2021	1.334	111	9.65876
2022	F6	L1	0-5	3	2.37123	0.1357	Late	F6L1	Exclusion	Felsic Sedimentary	1004	2801	3650	93.939	15	2022	2021	4.25	5	137	34	77	70	3	2021	1.334	111	17.4741
2022	F6	L1	5-10	1	2.40848	0.150787	Late	F6L1	Exclusion	Felsic Sedimentary	1004	2801	3650	93.939	15	2022	2021	4.25	5	137	34	77	70	3	2021	1.334	111	15.9728
2022	F6	L1	5-10	2	1.35283	0.0571598	Late	F6L1	Exclusion	Felsic Sedimentary	1004	2801	3650	93.939	15	2022	2021	4.25	5	137	34	77	70	3	2021	1.334	111	23.6676
2022	F6	L1	5-10	3	1.02792	0.0513849	Late	F6L1	Exclusion	Felsic Sedimentary	1004	2801	3650	93.939	15	2022	2021	4.25	5	137	34	77	70	3	2021	1.334	111	20.0044
2022	F6	L2	0-5	1	2.09559	0.159508	Late	F6L2	Rotational	Felsic Sedimentary	1004	2801	3650	93.0457	20	2022	2021	3.8	5	28	38	94	25	0	2021	2.033	132	13.1378
2022	F6	L2	0-5	2	3.11879	0.19708	Late	F6L2	Rotational	Felsic Sedimentary	1004	2801	3650	93.0457	20	2022	2021	3.8	5	28	38	94	25	0	2021	2.033	132	15.825
2022	F6	L2	0-5	3	2.99667	0.222545	Late	F6L2	Rotational	Felsic Sedimentary	1004	2801	3650	93.0457	20	2022	2021	3.8	5	28	38	94	25	0	2021	2.033	132	13.4654
2022	F6	L2	5-10	1	1.08379	0.0781815	Late	F6L2	Rotational	Felsic Sedimentary	1004	2801	3650	93.0457	20	2022	2021	3.8	5	28	38	94	25	0	2021	2.033	132	13.8625
2022	F6	L2	5-10	2	1.83951	0.106201	Late	F6L2	Rotational	Felsic Sedimentary	1004	2801	3650	93.0457	20	2022	2021	3.8	5	28	38	94	25	0	2021	2.033	132	17.321
2022	F6	L2	5-10	3	1.36746	0.0990753	Late	F6L2	Rotational	Felsic Sedimentary	1004	2801	3650	93.0457	20	2022	2021	3.8	5	28	38	94	25	0	2021	2.033	132	13.8022
2022	F7	L1	0-5	1	3.04964	0.190193	Late	F7L1	Exclusion	Felsic	1010	2872	3696	93.5506	5	2022	2021	6.7	5	9	22	102	7	3	2021	3.23	124	16.0345
2022	F7	L1	0-5	2	2.24747	0.129491	Late	F7L1	Exclusion	Felsic	1010	2872	3696	93.5506	5	2022	2021	6.7	5	9	22	102	7	3	2021	3.23	124	17.3562
2022	F7	L1	0-5	3	3.78862	0.241985	Late	F7L1	Exclusion	Felsic	1010	2872	3696	93.5506	5	2022	2021	6.7	5	9	22	102	7	3	2021	3.23	124	15.6564
2022	F7	L1	5-10	1	1.01151	0.0616166	Late	F7L1	Exclusion	Felsic	1010	2872	3696	93.5506	5	2022	2021	6.7	5	9	22	102	7	3	2021	3.23	124	16.4162
2022	F7	L1	5-10	2	0.796032	0.0374932	Late	F7L1	Exclusion	Felsic	1010	2872	3696	93.5506	5	2022	2021	6.7	5	9	22	102	7	3	2021	3.23	124	21.2314
2022	F7	L1	5-10	3	0.964932	0.0617101	Late	F7L1	Exclusion	Felsic	1010	2872	3696	93.5506	5	2022	2021	6.7	5	9	22	102	7	3	2021	3.23	124	15.6365
2022	F7	L2	0-5	1	4.37517	0.285656	Late	F7L2	Rotational	Felsic	1010	2872	3696	94.5053	60	2022	2021	3.225	50	38	26	41	35	5	2021	1.726	67	15.3162
2022	F7	L2	0-5	2	5.22846	0.363283	Late	F7L2	Rotational	Felsic	1010	2872	3696	94.5053	60	2022	2021	3.225	50	38	26	41	35	5	2021	1.726	67	14.3922
2022	F7	L2	0-5	3	3.4586	0.229508	Late	F7L2	Rotational	Felsic	1010	2872	3696	94.5053	60	2022	2021	3.225	50	38	26	41	35	5	2021	1.726	67	15.0696
2022	F7	L2	5-10	1	1.63305	0.106496	Late	F7L2	Rotational	Felsic	1010	2872	3696	94.5053	60	2022	2021	3.225	50	38	26	41	35	5	2021	1.726	67	15.3345
2022	F7	L2	5-10	2	2.11235	0.137804	Late	F7L2	Rotational	Felsic	1010	2872	3696	94.5053	60	2022	2021	3.225	50	38	26	41	35	5	2021	1.726	67	15.3287
2022	F7	L2	5-10	3	1.50304	0.0925264	Late	F7L2	Rotational	Felsic	1010	2872	3696	94.5053	60	2022	2021	3.225	50	38	26	41	35	5	2021	1.726	67	16.2444
2022	F7	L8	0-5	1	3.24644	0.220829	Late	F7L8	Rotational	Felsic	1010	2872	3696	96.634	90	2022	2021	4.55	1	22	45	85	27	8	2021	0.471	130	14.7012
2022	F7	L8	0-5	2	2.22672	0.154015	Late	F7L8	Rotational	Felsic	1010	2872	3696	96.634	90	2022	2021	4.55	1	22	45	85	27	8	2021	0.471	130	14.4578
2022	F7	L8	0-5	3	2.61269	0.178906	Late	F7L8	Rotational	Felsic	1010	2872	3696	96.634	90	2022	2021	4.55	1	22	45	85	27	8	2021	0.471	130	14.6037
2022	F7	L8	5-10	1	1.20419	0.078478	Late	F7L8	Rotational	Felsic	1010	2872	3696	96.634	90	2022	2021	4.55	1	22	45	85	27	8	2021	0.471	130	15.3443
2022	F7	L8	5-10	2	0.992513	0.0583625	Late	F7L8	Rotational	Felsic	1010	2872	3696	96.634	90	2022	2021	4.55	1	22	45	85	27	8	2021	0.471	130	17.006
2022	F7	L8	5-10	3	1.31278	0.0877236	Late	F7L8	Rotational	Felsic	1010	2872	3696	96.634	90	2022	2021	4.55	1	22	45	85	27	8	2021	0.471	130	14.965
2022	F8	L5	0-5	1	10.2298	2.4295	Late	F8L5	Continuous	Felsic	1032	2876	3680	93.1656	30	2022	2021	7.25	2	21	42	53	1	7	2021	5.639	95	4.21066
2022	F8	L5	0-5	2	12.9995	2.96933	Late	F8L5	Continuous	Felsic	1032	2876	3680	93.1656	30	2022	2021	7.25	2	21	42	53	1	7	2021	5.639	95	4.37794
2022	F8	L5	0-5	3	10.2664	2.51345	Late	F8L5	Continuous	Felsic	1032	2876	3680	93.1656	30	2022	2021	7.25	2	21	42	53	1	7	2021	5.639	95	4.08459
2022	F8	L5	5-10	1	3.41544	0.730593	Late	F8L5	Continuous	Felsic	1032	2876	3680	93.1656	30	2022	2021	7.25	2	21	42	53	1	7	2021	5.639	95	4.67489
2022	F8	L5	5-10	2	4.26675	0.922814	Late	F8L5	Continuous	Felsic	1032	2876	3680	93.1656	30	2022	2021	7.25	2	21	42	53	1	7	2021	5.639	95	4.62363
2022	F8	L5	5-10	3	3.76424	0.933428	Late	F8L5	Continuous	Felsic	1032	2876	3680	93.1656	30	2022	2021	7.25	2	21	42	53	1	7	2021	5.639	95	4.03271
2022	F8	L6	0-5	1	3.60795	0.261601	Late	F8L6	Continuous	Felsic	1032	2876	3680	92.1331	60	2022	2021	2.25	0	16	57	36	13	10	2021	4.765	93	13.7918
2022	F8	L6	0-5	2	3.7753	0.25192	Late	F8L6	Continuous	Felsic	1032	2876	3680	92.1331	60	2022	2021	2.25	0	16	57	36	13	10	2021	4.765	93	14.9861
2022	F8	L6	0-5	3	3.32233	0.200898	Late	F8L6	Continuous	Felsic	1032	2876	3680	92.1331	60	2022	2021	2.25	0	16	57	36	13	10	2021	4.765	93	16.5374
2022	F8	L6	5-10	1	1.48656	0.100553	Late	F8L6	Continuous	Felsic	1032	2876	3680	92.1331	60	2022	2021	2.25	0	16	57	36	13	10	2021	4.765	93	14.7838
2022	F8	L6	5-10	2	2.04619	0.125092	Late	F8L6	Continuous	Felsic	1032	2876	3680	92.1331	60	2022	2021	2.25	0	16	57	36	13	10	2021	4.765	93	16.3575
2022	F8	L6	5-10	3	1.53859	0.0925376	Late	F8L6	Continuous	Felsic	1032	2876	3680	92.1331	60	2022	2021	2.25	0	16	57	36	13	10	2021	4.765	93	16.6267
2022	F8	L1	0-5	1	13.2322	2.7413	Late	F8L1	Exclusion	Felsic	1032	2876	3680	94.2018	80	2022	2021	9.175	3	78	34	73	11	9	2021	1.233	107	4.82699
2022	F8	L1	0-5	2	13.4981	2.75031	Late	F8L1	Exclusion	Felsic	1032	2876	3680	94.2018	80	2022	2021	9.175	3	78	34	73	11	9	2021	1.233	107	4.90783
2022	F8	L1	0-5	3	16.0678	3.15515	Late	F8L1	Exclusion	Felsic	1032	2876	3680	94.2018	80	2022	2021	9.175	3	78	34	73	11	9	2021	1.233	107	5.09256
2022	F8	L1	5-10	1	5.67627	1.10634	Late	F8L1	Exclusion	Felsic	1032	2876	3680	94.2018	80	2022	2021	9.175	3	78	34	73	11	9	2021	1.233	107	5.13067
2022	F8	L1	5-10	2	5.69629	1.14579	Late	F8L1	Exclusion	Felsic	1032	2876	3680	94.2018	80	2022	2021	9.175	3	78	34	73	11	9	2021	1.233	107	4.97149
2022	F8	L1	5-10	3	10.2582	2.19192	Late	F8L1	Exclusion	Felsic	1032	2876	3680	94.2018	80	2022	2021	9.175	3	78	34	73	11	9	2021	1.233	107	4.67999
2022	F8	L2	0-5	1	3.03188	0.219789	Late	F8L2	Rotational	Felsic	1032	2876	3680	94.9116	80	2022	2021	9.75	2	83	28	37	2	5	2021	4.255	65	13.7945
2022	F8	L2	0-5	2	2.54819	0.180245	Late	F8L2	Rotational	Felsic	1032	2876	3680	94.9116	80	2022	2021	9.75	2	83	28	37	2	5	2021	4.255	65	14.1374
2022	F8	L2	0-5	3	4.52952	0.330725	Late	F8L2	Rotational	Felsic	1032	2876	3680	94.9116	80	2022	2021	9.75	2	83	28	37	2	5	2021	4.255	65	13.6957
2022	F8	L2	5-10	1	2.06631	0.139214	Late	F8L2	Rotational	Felsic	1032	2876	3680	94.9116	80	2022	2021	9.75	2	83	28	37	2	5	2021	4.255	65	14.8427
2022	F8	L2	5-10	2	1.1665	0.073299	Late	F8L2	Rotational	Felsic	1032	2876	3680	94.9116	80	2022	2021	9.75	2	83	28	37	2	5	2021	4.255	65	15.9142
2022	F8	L2	5-10	3	1.83341	0.129833	Late	F8L2	Rotational	Felsic	1032	2876	3680	94.9116	80	2022	2021	9.75	2	83	28	37	2	5	2021	4.255	65	14.1213
2022	F9	L1	0-5	1	1.6221	0.0935596	Late	F9L1	Exclusion	Felsic Sedimentary	990	2787	3627	92.3174	30	2022	2021	7.35	121	18	11	130	30	1	2021	1.63	141	17.3377
2022	F9	L1	0-5	2	2.91173	0.214411	Late	F9L1	Exclusion	Felsic Sedimentary	990	2787	3627	92.3174	30	2022	2021	7.35	121	18	11	130	30	1	2021	1.63	141	13.5801
2022	F9	L1	0-5	3	2.76585	0.197648	Late	F9L1	Exclusion	Felsic Sedimentary	990	2787	3627	92.3174	30	2022	2021	7.35	121	18	11	130	30	1	2021	1.63	141	13.9938
2022	F9	L1	5-10	1	1.00802	0.0524376	Late	F9L1	Exclusion	Felsic Sedimentary	990	2787	3627	92.3174	30	2022	2021	7.35	121	18	11	130	30	1	2021	1.63	141	19.2233
2022	F9	L1	5-10	2	1.61316	0.105568	Late	F9L1	Exclusion	Felsic Sedimentary	990	2787	3627	92.3174	30	2022	2021	7.35	121	18	11	130	30	1	2021	1.63	141	15.2808
2022	F9	L1	5-10	3	1.30959	0.0859678	Late	F9L1	Exclusion	Felsic Sedimentary	990	2787	3627	92.3174	30	2022	2021	7.35	121	18	11	130	30	1	2021	1.63	141	15.2335
2022	F9	L9	0-5	1	5.14178	0.30766	Late	F9L9	Rotational	Felsic Sedimentary	990	2787	3627	92.9506	80	2022	2021	2.35	72	14	3	92	63	2	2021	1.166	95	16.7125
2022	F9	L9	0-5	2	3.4352	0.168671	Late	F9L9	Rotational	Felsic Sedimentary	990	2787	3627	92.9506	80	2022	2021	2.35	72	14	3	92	63	2	2021	1.166	95	20.3662
2022	F9	L9	0-5	3	2.67436	0.134246	Late	F9L9	Rotational	Felsic Sedimentary	990	2787	3627	92.9506	80	2022	2021	2.35	72	14	3	92	63	2	2021	1.166	95	19.9214
2022	F9	L9	5-10	1	2.8795	0.150966	Late	F9L9	Rotational	Felsic Sedimentary	990	2787	3627	92.9506	80	2022	2021	2.35	72	14	3	92	63	2	2021	1.166	95	19.0738
2022	F9	L9	5-10	2	2.28058	0.0784893	Late	F9L9	Rotational	Felsic Sedimentary	990	2787	3627	92.9506	80	2022	2021	2.35	72	14	3	92	63	2	2021	1.166	95	29.056
2022	F9	L9	5-10	3	1.71281	0.0585387	Late	F9L9	Rotational	Felsic Sedimentary	990	2787	3627	92.9506	80	2022	2021	2.35	72	14	3	92	63	2	2021	1.166	95	29.2594
2022	F10	L1	0-5	1	3.63634	0.277252	Late	F10L1	Exclusion	Felsic	1046	2924	3776	94.4249	45	2022	2021	37.275	115	0	57	33	0	1	2021	2.966	90	13.1157
2022	F10	L1	0-5	2	2.50272	0.197287	Late	F10L1	Exclusion	Felsic	1046	2924	3776	94.4249	45	2022	2021	37.275	115	0	57	33	0	1	2021	2.966	90	12.6857
2022	F10	L1	0-5	3	2.65259	0.228499	Late	F10L1	Exclusion	Felsic	1046	2924	3776	94.4249	45	2022	2021	37.275	115	0	57	33	0	1	2021	2.966	90	11.6088
2022	F10	L1	5-10	1	1.02479	0.0730301	Late	F10L1	Exclusion	Felsic	1046	2924	3776	94.4249	45	2022	2021	37.275	115	0	57	33	0	1	2021	2.966	90	14.0324
2022	F10	L1	5-10	2	0.927504	0.0577359	Late	F10L1	Exclusion	Felsic	1046	2924	3776	94.4249	45	2022	2021	37.275	115	0	57	33	0	1	2021	2.966	90	16.0646
2022	F10	L1	5-10	3	0.764642	0.0622399	Late	F10L1	Exclusion	Felsic	1046	2924	3776	94.4249	45	2022	2021	37.275	115	0	57	33	0	1	2021	2.966	90	12.2854
2022	F10	L9	0-5	1	2.56602	0.197689	Late	F10L9	Rotational	Felsic	1046	2924	3776	91.1654	10	2022	2021	37.65	1	0	56	53	1	1	2021	3.183	109	12.9801
2022	F10	L9	0-5	2	2.41009	0.177311	Late	F10L9	Rotational	Felsic	1046	2924	3776	91.1654	10	2022	2021	37.65	1	0	56	53	1	1	2021	3.183	109	13.5924
2022	F10	L9	0-5	3	3.44115	0.260494	Late	F10L9	Rotational	Felsic	1046	2924	3776	91.1654	10	2022	2021	37.65	1	0	56	53	1	1	2021	3.183	109	13.2101
2022	F10	L9	5-10	1	1.00012	0.0596467	Late	F10L9	Rotational	Felsic	1046	2924	3776	91.1654	10	2022	2021	37.65	1	0	56	53	1	1	2021	3.183	109	16.7675
2022	F10	L9	5-10	2	1.21036	0.0781047	Late	F10L9	Rotational	Felsic	1046	2924	3776	91.1654	10	2022	2021	37.65	1	0	56	53	1	1	2021	3.183	109	15.4966
2022	F10	L9	5-10	3	1.41908	0.0949285	Late	F10L9	Rotational	Felsic	1046	2924	3776	91.1654	10	2022	2021	37.65	1	0	56	53	1	1	2021	3.183	109	14.949
2022	F10	L2	0-5	1	5.17684	0.391874	Late	F10L2	Rotational	Felsic	1046	2924	3776	92.6345	10	2022	2021	17.975	1	37	34	56	0	3	2021	1.284	90	13.2105
2022	F10	L2	0-5	2	3.75879	0.285161	Late	F10L2	Rotational	Felsic	1046	2924	3776	92.6345	10	2022	2021	17.975	1	37	34	56	0	3	2021	1.284	90	13.1813
2022	F10	L2	0-5	3	3.64201	0.259925	Late	F10L2	Rotational	Felsic	1046	2924	3776	92.6345	10	2022	2021	17.975	1	37	34	56	0	3	2021	1.284	90	14.0117
2022	F10	L2	5-10	1	1.85932	0.117697	Late	F10L2	Rotational	Felsic	1046	2924	3776	92.6345	10	2022	2021	17.975	1	37	34	56	0	3	2021	1.284	90	15.7975
2022	F10	L2	5-10	2	1.65087	0.0949816	Late	F10L2	Rotational	Felsic	1046	2924	3776	92.6345	10	2022	2021	17.975	1	37	34	56	0	3	2021	1.284	90	17.381
2022	F10	L2	5-10	3	1.51375	0.0921177	Late	F10L2	Rotational	Felsic	1046	2924	3776	92.6345	10	2022	2021	17.975	1	37	34	56	0	3	2021	1.284	90	16.4328
2022	F13	L1	0-5	1	2.52094	0.210379	Late	F13L1	Exclusion	Felsic	1016	2842	3663	94.41	5	2022	2021	28.4	1	0	24	74	6	0	2021	4.405	98	11.9828
2022	F13	L1	0-5	2	4.16969	0.27622	Late	F13L1	Exclusion	Felsic	1016	2842	3663	94.41	5	2022	2021	28.4	1	0	24	74	6	0	2021	4.405	98	15.0956
2022	F13	L1	0-5	3	2.18018	0.165396	Late	F13L1	Exclusion	Felsic	1016	2842	3663	94.41	5	2022	2021	28.4	1	0	24	74	6	0	2021	4.405	98	13.1815
2022	F13	L1	5-10	1	1.35005	0.0965572	Late	F13L1	Exclusion	Felsic	1016	2842	3663	94.41	5	2022	2021	28.4	1	0	24	74	6	0	2021	4.405	98	13.9819
2022	F13	L1	5-10	2	1.74942	0.117838	Late	F13L1	Exclusion	Felsic	1016	2842	3663	94.41	5	2022	2021	28.4	1	0	24	74	6	0	2021	4.405	98	14.846
2022	F13	L1	5-10	3	1.35113	0.0935824	Late	F13L1	Exclusion	Felsic	1016	2842	3663	94.41	5	2022	2021	28.4	1	0	24	74	6	0	2021	4.405	98	14.4379
2022	F13	L10	0-5	1	5.8011	0.484928	Late	F13L10	Rotational	Felsic	1016	2842	3663	95.3122	5	2022	2021	8.9	0	0	30	55	0	2	2021	2.736	85	11.9628
2022	F13	L10	0-5	2	5.24581	0.431389	Late	F13L10	Rotational	Felsic	1016	2842	3663	95.3122	5	2022	2021	8.9	0	0	30	55	0	2	2021	2.736	85	12.1603
2022	F13	L10	0-5	3	4.65341	0.407511	Late	F13L10	Rotational	Felsic	1016	2842	3663	95.3122	5	2022	2021	8.9	0	0	30	55	0	2	2021	2.736	85	11.4191
2022	F13	L10	5-10	1	1.98486	0.12965	Late	F13L10	Rotational	Felsic	1016	2842	3663	95.3122	5	2022	2021	8.9	0	0	30	55	0	2	2021	2.736	85	15.3094
2022	F13	L10	5-10	2	2.25648	0.13975	Late	F13L10	Rotational	Felsic	1016	2842	3663	95.3122	5	2022	2021	8.9	0	0	30	55	0	2	2021	2.736	85	16.1466
2022	F13	L10	5-10	3	2.50124	0.170614	Late	F13L10	Rotational	Felsic	1016	2842	3663	95.3122	5	2022	2021	8.9	0	0	30	55	0	2	2021	2.736	85	14.6603
2022	F13	L11	0-5	1	2.68145	0.218373	Late	F13L11	Rotational	Felsic	1016	2842	3663	91.8773	5	2022	2021	10.15	1	6	52	72	0	2	2021	2.659	124	12.2792
2022	F13	L11	0-5	2	2.61047	0.225971	Late	F13L11	Rotational	Felsic	1016	2842	3663	91.8773	5	2022	2021	10.15	1	6	52	72	0	2	2021	2.659	124	11.5523
2022	F13	L11	0-5	3	2.74659	0.230759	Late	F13L11	Rotational	Felsic	1016	2842	3663	91.8773	5	2022	2021	10.15	1	6	52	72	0	2	2021	2.659	124	11.9024
2022	F13	L11	5-10	1	0.89174	0.0613918	Late	F13L11	Rotational	Felsic	1016	2842	3663	91.8773	5	2022	2021	10.15	1	6	52	72	0	2	2021	2.659	124	14.5254
2022	F13	L11	5-10	2	0.829848	0.0623686	Late	F13L11	Rotational	Felsic	1016	2842	3663	91.8773	5	2022	2021	10.15	1	6	52	72	0	2	2021	2.659	124	13.3055
2022	F13	L11	5-10	3	0.992413	0.0690218	Late	F13L11	Rotational	Felsic	1016	2842	3663	91.8773	5	2022	2021	10.15	1	6	52	72	0	2	2021	2.659	124	14.3782
2022	F13	L2	0-5	1	3.1286	0.263245	Late	F13L2	Rotational	Felsic	1016	2842	3663	92.1002	0	2022	2021	6.35	0	2	31	56	0	1	2021	1.27	87	11.8848
2022	F13	L2	0-5	2	4.0416	0.342545	Late	F13L2	Rotational	Felsic	1016	2842	3663	92.1002	0	2022	2021	6.35	0	2	31	56	0	1	2021	1.27	87	11.7988
2022	F13	L2	0-5	3	3.84442	0.303491	Late	F13L2	Rotational	Felsic	1016	2842	3663	92.1002	0	2022	2021	6.35	0	2	31	56	0	1	2021	1.27	87	12.6674
2022	F13	L2	5-10	1	1.29448	0.0916074	Late	F13L2	Rotational	Felsic	1016	2842	3663	92.1002	0	2022	2021	6.35	0	2	31	56	0	1	2021	1.27	87	14.1307
2022	F13	L2	5-10	2	2.01376	0.129775	Late	F13L2	Rotational	Felsic	1016	2842	3663	92.1002	0	2022	2021	6.35	0	2	31	56	0	1	2021	1.27	87	15.5173
2022	F13	L2	5-10	3	1.83091	0.110368	Late	F13L2	Rotational	Felsic	1016	2842	3663	92.1002	0	2022	2021	6.35	0	2	31	56	0	1	2021	1.27	87	16.5891
2022	F16	L1	0-5	1	3.23335	0.261657	Late	F16L1	Exclusion	Complex	1140	3038	3871	95.1737	60	2022	2021	13.825	8	44	74	88	6	4	2021	6.388	162	12.3572
2022	F16	L1	0-5	2	2.36766	0.194675	Late	F16L1	Exclusion	Complex	1140	3038	3871	95.1737	60	2022	2021	13.825	8	44	74	88	6	4	2021	6.388	162	12.1621
2022	F16	L1	0-5	3	2.9834	0.232797	Late	F16L1	Exclusion	Complex	1140	3038	3871	95.1737	60	2022	2021	13.825	8	44	74	88	6	4	2021	6.388	162	12.8155
2022	F16	L1	5-10	1	1.68897	0.135113	Late	F16L1	Exclusion	Complex	1140	3038	3871	95.1737	60	2022	2021	13.825	8	44	74	88	6	4	2021	6.388	162	12.5004
2022	F16	L1	5-10	2	1.28107	0.103462	Late	F16L1	Exclusion	Complex	1140	3038	3871	95.1737	60	2022	2021	13.825	8	44	74	88	6	4	2021	6.388	162	12.3821
2022	F16	L1	5-10	3	1.7573	0.140701	Late	F16L1	Exclusion	Complex	1140	3038	3871	95.1737	60	2022	2021	13.825	8	44	74	88	6	4	2021	6.388	162	12.4897
2022	F16	L2	0-5	1	4.29486	0.358077	Late	F16L2	Rotational	Complex	1140	3038	3871	93.0133	45	2022	2021	7.575	0	180	93	11	0	3	2021	2.504	104	11.9943
2022	F16	L2	0-5	2	4.43453	0.371195	Late	F16L2	Rotational	Complex	1140	3038	3871	93.0133	45	2022	2021	7.575	0	180	93	11	0	3	2021	2.504	104	11.9466
2022	F16	L2	0-5	3	5.36829	0.408049	Late	F16L2	Rotational	Complex	1140	3038	3871	93.0133	45	2022	2021	7.575	0	180	93	11	0	3	2021	2.504	104	13.156
2022	F16	L2	5-10	1	1.21792	0.0962308	Late	F16L2	Rotational	Complex	1140	3038	3871	93.0133	45	2022	2021	7.575	0	180	93	11	0	3	2021	2.504	104	12.6563
2022	F16	L2	5-10	2	1.49332	0.121074	Late	F16L2	Rotational	Complex	1140	3038	3871	93.0133	45	2022	2021	7.575	0	180	93	11	0	3	2021	2.504	104	12.334
2022	F16	L2	5-10	3	2.30757	0.173583	Late	F16L2	Rotational	Complex	1140	3038	3871	93.0133	45	2022	2021	7.575	0	180	93	11	0	3	2021	2.504	104	13.2937
2022	F16	L3	0-5	1	4.63386	0.404491	Late	F16L3	Rotational	Complex	1140	3038	3871	91.6183	30	2022	2021	6.9	0	122	111	4	17	5	2021	0.55	115	11.456
2022	F16	L3	0-5	2	4.03446	0.365363	Late	F16L3	Rotational	Complex	1140	3038	3871	91.6183	30	2022	2021	6.9	0	122	111	4	17	5	2021	0.55	115	11.0423
2022	F16	L3	0-5	3	4.61206	0.375381	Late	F16L3	Rotational	Complex	1140	3038	3871	91.6183	30	2022	2021	6.9	0	122	111	4	17	5	2021	0.55	115	12.2863
2022	F16	L3	5-10	1	2.06443	0.171508	Late	F16L3	Rotational	Complex	1140	3038	3871	91.6183	30	2022	2021	6.9	0	122	111	4	17	5	2021	0.55	115	12.037
2022	F16	L3	5-10	2	1.36669	0.116169	Late	F16L3	Rotational	Complex	1140	3038	3871	91.6183	30	2022	2021	6.9	0	122	111	4	17	5	2021	0.55	115	11.7647
2022	F16	L3	5-10	3	1.54283	0.116067	Late	F16L3	Rotational	Complex	1140	3038	3871	91.6183	30	2022	2021	6.9	0	122	111	4	17	5	2021	0.55	115	13.2926
2022	F16	L4	0-5	1	4.1167	0.345082	Late	F16L4	Rotational	Complex	1140	3038	3871	94.7042	30	2022	2021	6.3	2	88	77	39	4	8	2021	2.024	116	11.9296
2022	F16	L4	0-5	2	4.59632	0.367809	Late	F16L4	Rotational	Complex	1140	3038	3871	94.7042	30	2022	2021	6.3	2	88	77	39	4	8	2021	2.024	116	12.4965
2022	F16	L4	0-5	3	4.12522	0.313785	Late	F16L4	Rotational	Complex	1140	3038	3871	94.7042	30	2022	2021	6.3	2	88	77	39	4	8	2021	2.024	116	13.1466
2022	F16	L4	5-10	1	1.64285	0.120633	Late	F16L4	Rotational	Complex	1140	3038	3871	94.7042	30	2022	2021	6.3	2	88	77	39	4	8	2021	2.024	116	13.6186
2022	F16	L4	5-10	2	1.56732	0.119836	Late	F16L4	Rotational	Complex	1140	3038	3871	94.7042	30	2022	2021	6.3	2	88	77	39	4	8	2021	2.024	116	13.0789
2022	F16	L4	5-10	3	1.80966	0.126482	Late	F16L4	Rotational	Complex	1140	3038	3871	94.7042	30	2022	2021	6.3	2	88	77	39	4	8	2021	2.024	116	14.3077
2022	F18	L7	0-5	1	5.77995	0.305097	Late	F18L7	Continuous	Felsic	1112	3105	3992	96.5771	90	2022	2021	3.65	36	35	3	42	23	4	2021	3.024	45	18.9446
2022	F18	L7	0-5	2	4.44511	0.213345	Late	F18L7	Continuous	Felsic	1112	3105	3992	96.5771	90	2022	2021	3.65	36	35	3	42	23	4	2021	3.024	45	20.8353
2022	F18	L7	0-5	3	3.61778	0.151925	Late	F18L7	Continuous	Felsic	1112	3105	3992	96.5771	90	2022	2021	3.65	36	35	3	42	23	4	2021	3.024	45	23.813
2022	F18	L7	5-10	1	1.90424	0.0813355	Late	F18L7	Continuous	Felsic	1112	3105	3992	96.5771	90	2022	2021	3.65	36	35	3	42	23	4	2021	3.024	45	23.4122
2022	F18	L7	5-10	2	2.40884	0.0976658	Late	F18L7	Continuous	Felsic	1112	3105	3992	96.5771	90	2022	2021	3.65	36	35	3	42	23	4	2021	3.024	45	24.6641
2022	F18	L7	5-10	3	1.35132	0.0456777	Late	F18L7	Continuous	Felsic	1112	3105	3992	96.5771	90	2022	2021	3.65	36	35	3	42	23	4	2021	3.024	45	29.5838
2022	F18	L1	0-5	1	2.45682	0.158887	Late	F18L1	Exclusion	Felsic	1112	3105	3992	94.103	40	2022	2021	12.275	2	26	63	46	42	0	2021	0.683	109	15.4627
2022	F18	L1	0-5	2	3.26738	0.205824	Late	F18L1	Exclusion	Felsic	1112	3105	3992	94.103	40	2022	2021	12.275	2	26	63	46	42	0	2021	0.683	109	15.8746
2022	F18	L1	0-5	3	5.49758	0.296203	Late	F18L1	Exclusion	Felsic	1112	3105	3992	94.103	40	2022	2021	12.275	2	26	63	46	42	0	2021	0.683	109	18.5602
2022	F18	L1	5-10	1	1.27189	0.0785169	Late	F18L1	Exclusion	Felsic	1112	3105	3992	94.103	40	2022	2021	12.275	2	26	63	46	42	0	2021	0.683	109	16.1989
2022	F18	L1	5-10	2	1.48476	0.0865859	Late	F18L1	Exclusion	Felsic	1112	3105	3992	94.103	40	2022	2021	12.275	2	26	63	46	42	0	2021	0.683	109	17.1478
2022	F18	L1	5-10	3	2.16988	0.11542	Late	F18L1	Exclusion	Felsic	1112	3105	3992	94.103	40	2022	2021	12.275	2	26	63	46	42	0	2021	0.683	109	18.7998
2022	F18	L2	0-5	1	3.4055	0.163462	Late	F18L2	Rotational	Felsic	1112	3105	3992	94.6371	90	2022	2021	3.575	17	5	2	73	51	3	2021	3.432	75	20.8335
2022	F18	L2	0-5	2	3.56563	0.146038	Late	F18L2	Rotational	Felsic	1112	3105	3992	94.6371	90	2022	2021	3.575	17	5	2	73	51	3	2021	3.432	75	24.4157
2022	F18	L2	0-5	3	2.71931	0.111872	Late	F18L2	Rotational	Felsic	1112	3105	3992	94.6371	90	2022	2021	3.575	17	5	2	73	51	3	2021	3.432	75	24.3073
2022	F18	L2	5-10	1	1.3856	0.0576254	Late	F18L2	Rotational	Felsic	1112	3105	3992	94.6371	90	2022	2021	3.575	17	5	2	73	51	3	2021	3.432	75	24.0449
2022	F18	L2	5-10	2	1.36772	0.0561414	Late	F18L2	Rotational	Felsic	1112	3105	3992	94.6371	90	2022	2021	3.575	17	5	2	73	51	3	2021	3.432	75	24.3621
2022	F18	L2	5-10	3	1.15318	0.0424771	Late	F18L2	Rotational	Felsic	1112	3105	3992	94.6371	90	2022	2021	3.575	17	5	2	73	51	3	2021	3.432	75	27.1482
2022	F19	L1	0-5	1	1.68467	0.106342	Late	F19L1	Exclusion	Felsic	1110	3097	4008	94.8542	45	2022	2021	25.025	11	22	21	110	15	0	2021	4.517	131	15.842
2022	F19	L1	0-5	2	5.0629	0.246946	Late	F19L1	Exclusion	Felsic	1110	3097	4008	94.8542	45	2022	2021	25.025	11	22	21	110	15	0	2021	4.517	131	20.5021
2022	F19	L1	0-5	3	3.30732	0.211325	Late	F19L1	Exclusion	Felsic	1110	3097	4008	94.8542	45	2022	2021	25.025	11	22	21	110	15	0	2021	4.517	131	15.6504
2022	F19	L1	5-10	1	1.0431	0.0585748	Late	F19L1	Exclusion	Felsic	1110	3097	4008	94.8542	45	2022	2021	25.025	11	22	21	110	15	0	2021	4.517	131	17.8081
2022	F19	L1	5-10	2	1.79346	0.107307	Late	F19L1	Exclusion	Felsic	1110	3097	4008	94.8542	45	2022	2021	25.025	11	22	21	110	15	0	2021	4.517	131	16.7134
2022	F19	L1	5-10	3	1.96753	0.0998029	Late	F19L1	Exclusion	Felsic	1110	3097	4008	94.8542	45	2022	2021	25.025	11	22	21	110	15	0	2021	4.517	131	19.7142
2022	F19	L2	0-5	1	2.04591	0.1208	Late	F19L2	Rotational	Felsic	1110	3097	4008	95.4253	45	2022	2021	8.75	3	0	11	71	83	2	2021	4.892	82	16.9363
2022	F19	L2	0-5	2	2.14943	0.149594	Late	F19L2	Rotational	Felsic	1110	3097	4008	95.4253	45	2022	2021	8.75	3	0	11	71	83	2	2021	4.892	82	14.3684
2022	F19	L2	0-5	3	2.13469	0.143822	Late	F19L2	Rotational	Felsic	1110	3097	4008	95.4253	45	2022	2021	8.75	3	0	11	71	83	2	2021	4.892	82	14.8426
2022	F19	L2	5-10	1	0.972708	0.0573093	Late	F19L2	Rotational	Felsic	1110	3097	4008	95.4253	45	2022	2021	8.75	3	0	11	71	83	2	2021	4.892	82	16.9729
2022	F19	L2	5-10	2	1.22361	0.0678049	Late	F19L2	Rotational	Felsic	1110	3097	4008	95.4253	45	2022	2021	8.75	3	0	11	71	83	2	2021	4.892	82	18.046
2022	F19	L2	5-10	3	0.926191	0.0569008	Late	F19L2	Rotational	Felsic	1110	3097	4008	95.4253	45	2022	2021	8.75	3	0	11	71	83	2	2021	4.892	82	16.2773
2022	F20	L1	0-5	1	2.27239	0.137702	Late	F20L1	Exclusion	Felsic Sedimentary	979	2637	3288	97.3599	100	2022	2021	6.075	131	14	11	79	92	1	2021	1.345	90	16.5022
2022	F20	L1	0-5	2	2.94391	0.179052	Late	F20L1	Exclusion	Felsic Sedimentary	979	2637	3288	97.3599	100	2022	2021	6.075	131	14	11	79	92	1	2021	1.345	90	16.4417
2022	F20	L1	0-5	3	2.91012	0.176214	Late	F20L1	Exclusion	Felsic Sedimentary	979	2637	3288	97.3599	100	2022	2021	6.075	131	14	11	79	92	1	2021	1.345	90	16.5147
2022	F20	L1	5-10	1	1.23145	0.0668172	Late	F20L1	Exclusion	Felsic Sedimentary	979	2637	3288	97.3599	100	2022	2021	6.075	131	14	11	79	92	1	2021	1.345	90	18.4301
2022	F20	L1	5-10	2	1.43921	0.0844447	Late	F20L1	Exclusion	Felsic Sedimentary	979	2637	3288	97.3599	100	2022	2021	6.075	131	14	11	79	92	1	2021	1.345	90	17.0432
2022	F20	L1	5-10	3	1.62533	0.0954727	Late	F20L1	Exclusion	Felsic Sedimentary	979	2637	3288	97.3599	100	2022	2021	6.075	131	14	11	79	92	1	2021	1.345	90	17.0241
2022	F22	L1	0-5	1	3.69663	0.238828	Late	F22L1	Exclusion	Felsic	990	2794	3583	92.7913	40	2022	2021	6.95	36	38	61	55	7	1	2021	1.508	116	15.4782
2022	F22	L1	0-5	2	2.75969	0.191096	Late	F22L1	Exclusion	Felsic	990	2794	3583	92.7913	40	2022	2021	6.95	36	38	61	55	7	1	2021	1.508	116	14.4414
2022	F22	L1	0-5	3	3.77133	0.228897	Late	F22L1	Exclusion	Felsic	990	2794	3583	92.7913	40	2022	2021	6.95	36	38	61	55	7	1	2021	1.508	116	16.4761
2022	F22	L1	5-10	1	0.937253	0.0549482	Late	F22L1	Exclusion	Felsic	990	2794	3583	92.7913	40	2022	2021	6.95	36	38	61	55	7	1	2021	1.508	116	17.057
2022	F22	L1	5-10	2	1.13957	0.0735227	Late	F22L1	Exclusion	Felsic	990	2794	3583	92.7913	40	2022	2021	6.95	36	38	61	55	7	1	2021	1.508	116	15.4996
2022	F22	L1	5-10	3	1.08097	0.0641201	Late	F22L1	Exclusion	Felsic	990	2794	3583	92.7913	40	2022	2021	6.95	36	38	61	55	7	1	2021	1.508	116	16.8585
2022	F22	L10	0-5	1	2.07056	0.175511	Late	F22L10	Rotational	Felsic	990	2794	3583	95.5415	20	2022	2021	23.65	11	0	28	73	1	0	2021	1.817	101	11.7973
2022	F22	L10	0-5	2	3.72078	0.284529	Late	F22L10	Rotational	Felsic	990	2794	3583	95.5415	20	2022	2021	23.65	11	0	28	73	1	0	2021	1.817	101	13.077
2022	F22	L10	0-5	3	1.69925	0.128384	Late	F22L10	Rotational	Felsic	990	2794	3583	95.5415	20	2022	2021	23.65	11	0	28	73	1	0	2021	1.817	101	13.2356
2022	F22	L10	5-10	1	0.678518	0.0544299	Late	F22L10	Rotational	Felsic	990	2794	3583	95.5415	20	2022	2021	23.65	11	0	28	73	1	0	2021	1.817	101	12.4659
2022	F22	L10	5-10	2	1.10914	0.0872454	Late	F22L10	Rotational	Felsic	990	2794	3583	95.5415	20	2022	2021	23.65	11	0	28	73	1	0	2021	1.817	101	12.7129
2022	F22	L10	5-10	3	0.701549	0.0484191	Late	F22L10	Rotational	Felsic	990	2794	3583	95.5415	20	2022	2021	23.65	11	0	28	73	1	0	2021	1.817	101	14.4891
2022	F22	L11	0-5	1	3.76486	0.245929	Late	F22L11	Rotational	Felsic	990	2794	3583	95.5424	80	2022	2021	11.375	10	12	13	83	0	2	2021	1.945	96	15.3087
2022	F22	L11	0-5	2	2.47891	0.162749	Late	F22L11	Rotational	Felsic	990	2794	3583	95.5424	80	2022	2021	11.375	10	12	13	83	0	2	2021	1.945	96	15.2315
2022	F22	L11	0-5	3	2.43098	0.161888	Late	F22L11	Rotational	Felsic	990	2794	3583	95.5424	80	2022	2021	11.375	10	12	13	83	0	2	2021	1.945	96	15.0164
2022	F22	L11	5-10	1	0.970298	0.0652497	Late	F22L11	Rotational	Felsic	990	2794	3583	95.5424	80	2022	2021	11.375	10	12	13	83	0	2	2021	1.945	96	14.8705
2022	F22	L11	5-10	2	1.5147	0.0912228	Late	F22L11	Rotational	Felsic	990	2794	3583	95.5424	80	2022	2021	11.375	10	12	13	83	0	2	2021	1.945	96	16.6044
2022	F22	L11	5-10	3	0.610344	0.0376785	Late	F22L11	Rotational	Felsic	990	2794	3583	95.5424	80	2022	2021	11.375	10	12	13	83	0	2	2021	1.945	96	16.1987
2022	F22	L2	0-5	1	3.88898	0.27906	Late	F22L2	Rotational	Felsic	990	2794	3583	94.7495	80	2022	2021	16.75	0	89	30	84	8	3	2021	2.297	114	13.936
2022	F22	L2	0-5	2	4.29742	0.299247	Late	F22L2	Rotational	Felsic	990	2794	3583	94.7495	80	2022	2021	16.75	0	89	30	84	8	3	2021	2.297	114	14.3608
2022	F22	L2	0-5	3	3.11054	0.222187	Late	F22L2	Rotational	Felsic	990	2794	3583	94.7495	80	2022	2021	16.75	0	89	30	84	8	3	2021	2.297	114	13.9997
2022	F22	L2	5-10	1	1.18578	0.0868267	Late	F22L2	Rotational	Felsic	990	2794	3583	94.7495	80	2022	2021	16.75	0	89	30	84	8	3	2021	2.297	114	13.6568
2022	F22	L2	5-10	2	1.45236	0.107215	Late	F22L2	Rotational	Felsic	990	2794	3583	94.7495	80	2022	2021	16.75	0	89	30	84	8	3	2021	2.297	114	13.5463
2022	F22	L2	5-10	3	1.19556	0.0856515	Late	F22L2	Rotational	Felsic	990	2794	3583	94.7495	80	2022	2021	16.75	0	89	30	84	8	3	2021	2.297	114	13.9585
2022	F23	L12	0-5	1	4.80058	0.287467	Late	F23L12	Continuous	Felsic Sedimentary	1079	3014	3900	94.6257	70	2022	2021	8.775	62	29	5	78	23	4	2021	1.336	83	16.6996
2022	F23	L12	0-5	2	4.19467	0.239433	Late	F23L12	Continuous	Felsic Sedimentary	1079	3014	3900	94.6257	70	2022	2021	8.775	62	29	5	78	23	4	2021	1.336	83	17.5192
2022	F23	L12	0-5	3	2.92906	0.182708	Late	F23L12	Continuous	Felsic Sedimentary	1079	3014	3900	94.6257	70	2022	2021	8.775	62	29	5	78	23	4	2021	1.336	83	16.0314
2022	F23	L12	5-10	1	1.47235	0.0723609	Late	F23L12	Continuous	Felsic Sedimentary	1079	3014	3900	94.6257	70	2022	2021	8.775	62	29	5	78	23	4	2021	1.336	83	20.3473
2022	F23	L12	5-10	2	2.06097	0.0921684	Late	F23L12	Continuous	Felsic Sedimentary	1079	3014	3900	94.6257	70	2022	2021	8.775	62	29	5	78	23	4	2021	1.336	83	22.3609
2022	F23	L12	5-10	3	1.53414	0.0911175	Late	F23L12	Continuous	Felsic Sedimentary	1079	3014	3900	94.6257	70	2022	2021	8.775	62	29	5	78	23	4	2021	1.336	83	16.8369
2022	F23	L2	0-5	1	2.5182	0.167643	Late	F23L2	Rotational	Felsic	1079	3014	3900	95.6689	90	2022	2021	15.3	29	64	21	93	7	7	2021	0.996	114	15.0212
2022	F23	L2	0-5	2	2.59288	0.15369	Late	F23L2	Rotational	Felsic	1079	3014	3900	95.6689	90	2022	2021	15.3	29	64	21	93	7	7	2021	0.996	114	16.8708
2022	F23	L2	0-5	3	3.59581	0.200348	Late	F23L2	Rotational	Felsic	1079	3014	3900	95.6689	90	2022	2021	15.3	29	64	21	93	7	7	2021	0.996	114	17.9478
2022	F23	L2	5-10	1	1.03459	0.0558206	Late	F23L2	Rotational	Felsic	1079	3014	3900	95.6689	90	2022	2021	15.3	29	64	21	93	7	7	2021	0.996	114	18.5342
2022	F23	L2	5-10	2	1.12977	0.0631901	Late	F23L2	Rotational	Felsic	1079	3014	3900	95.6689	90	2022	2021	15.3	29	64	21	93	7	7	2021	0.996	114	17.8789
2022	F23	L2	5-10	3	1.53396	0.0745577	Late	F23L2	Rotational	Felsic	1079	3014	3900	95.6689	90	2022	2021	15.3	29	64	21	93	7	7	2021	0.996	114	20.5741
